# Supplementary material for: Comprehensive single-cell sequencing reveals the tumor microenvironment and tumor-specific characteristics in trachea squamous cell carcinoma
Source: Front Oncol. 2025 Aug 12;15:1575647. doi: 10.3389/fonc.2025.1575647 (PMC12378060; doi:10.3389/fonc.2025.1575647)
Supplement: Supplementary Figure 1 — (A) Violin plots show gene expression number, UMI counts and proration of mitochondrial after quality control. (B) UMAP plot of all cells, colored by patients. [file DataSheet1.zip]

Archive with 13 entries (13 files):
- Supplementary file 1.TIF
- Supplementary file 10.XLSX
- Supplementary file 11.XLSX
- Supplementary file 12.XLSX
- Supplementary file 13.XLS
- Supplementary file 2.TIF
- Supplementary file 3.TIF
- Supplementary file 4.TIF
- Supplementary file 5.TIFF
- Supplementary file 6.XLSX
- Supplementary file 7.XLSX
- Supplementary file 8.XLSX
- Supplementary file 9.XLSX
