# Supplementary material for: Comprehensive single-cell sequencing reveals the tumor microenvironment and tumor-specific characteristics in trachea squamous cell carcinoma
Source: Front Oncol. 2025 Aug 12;15:1575647. doi: 10.3389/fonc.2025.1575647 (PMC12378060; doi:10.3389/fonc.2025.1575647)
Supplement: Supplementary Figure 1 — (A) Violin plots show gene expression number, UMI counts and proration of mitochondrial after quality control. (B) UMAP plot of all cells, colored by patients. [file DataSheet1.zip › Supplementary file 12.XLSX]

## Sheet: cancer.epi
source	target	ligand	receptor	prob	pval	interaction_name	interaction_name_2	pathway_name	annotation	evidence
Endothelial	Epithelia	BMP6	ACVR1_BMPR2	0.000175596	0	BMP6_ACVR1_BMPR2	BMP6 - (ACVR1+BMPR2)	BMP	Secreted Signaling	KEGG: hsa04350; PMID:26893264
DCN+CAF	Epithelia	WNT2	FZD6_LRP6	0.000222172	0	WNT2_FZD6_LRP6	WNT2 - (FZD6+LRP6)	WNT	Secreted Signaling	KEGG: hsa04310; PMID: 23209147
DCN+CAF	Epithelia	WNT2	FZD7_LRP6	0.000170534	0	WNT2_FZD7_LRP6	WNT2 - (FZD7+LRP6)	WNT	Secreted Signaling	KEGG: hsa04310; PMID: 23209147
CENPF+CAF	Epithelia	WNT2B	FZD6_LRP6	0.000156358	0	WNT2B_FZD6_LRP6	WNT2B - (FZD6+LRP6)	WNT	Secreted Signaling	KEGG: hsa04310; PMID: 23209147
CENPF+CAF	Epithelia	WNT2B	FZD7_LRP6	0.00012001	0	WNT2B_FZD7_LRP6	WNT2B - (FZD7+LRP6)	WNT	Secreted Signaling	KEGG: hsa04310; PMID: 23209147
Epithelia	Epithelia	WNT7B	FZD6_LRP6	0.000163015	0	WNT7B_FZD6_LRP6	WNT7B - (FZD6+LRP6)	WNT	Secreted Signaling	KEGG: hsa04310; PMID: 23209147
Epithelia	Epithelia	WNT7B	FZD7_LRP6	0.000125117	0	WNT7B_FZD7_LRP6	WNT7B - (FZD7+LRP6)	WNT	Secreted Signaling	KEGG: hsa04310; PMID: 23209147
CCL18+CAF	Epithelia	WNT5A	FZD6	0.000829337	0	WNT5A_FZD6	WNT5A - FZD6	ncWNT	Secreted Signaling	KEGG: hsa04310
CENPF+CAF	Epithelia	WNT5A	FZD6	0.000570706	0	WNT5A_FZD6	WNT5A - FZD6	ncWNT	Secreted Signaling	KEGG: hsa04310
CXCL14+CAF	Epithelia	WNT5A	FZD6	0.000188123	0	WNT5A_FZD6	WNT5A - FZD6	ncWNT	Secreted Signaling	KEGG: hsa04310
DCN+CAF	Epithelia	WNT5A	FZD6	0.00353024	0	WNT5A_FZD6	WNT5A - FZD6	ncWNT	Secreted Signaling	KEGG: hsa04310
Epithelia	Epithelia	WNT5A	FZD6	0.00148781	0	WNT5A_FZD6	WNT5A - FZD6	ncWNT	Secreted Signaling	KEGG: hsa04310
CCL18+CAF	Epithelia	WNT5A	FZD7	0.000488675	0	WNT5A_FZD7	WNT5A - FZD7	ncWNT	Secreted Signaling	KEGG: hsa04310
CENPF+CAF	Epithelia	WNT5A	FZD7	0.000336245	0	WNT5A_FZD7	WNT5A - FZD7	ncWNT	Secreted Signaling	KEGG: hsa04310
CXCL14+CAF	Epithelia	WNT5A	FZD7	0.00011082	0	WNT5A_FZD7	WNT5A - FZD7	ncWNT	Secreted Signaling	KEGG: hsa04310
DCN+CAF	Epithelia	WNT5A	FZD7	0.00208246	0	WNT5A_FZD7	WNT5A - FZD7	ncWNT	Secreted Signaling	KEGG: hsa04310
Epithelia	Epithelia	WNT5A	FZD7	0.000876911	0	WNT5A_FZD7	WNT5A - FZD7	ncWNT	Secreted Signaling	KEGG: hsa04310
CENPF+CAF	Epithelia	WNT5B	FZD6	0.00195213	0	WNT5B_FZD6	WNT5B - FZD6	ncWNT	Secreted Signaling	KEGG: hsa04310
CXCL14+CAF	Epithelia	WNT5B	FZD6	0.000888408	0	WNT5B_FZD6	WNT5B - FZD6	ncWNT	Secreted Signaling	KEGG: hsa04310
DCN+CAF	Epithelia	WNT5B	FZD6	0.000368122	0	WNT5B_FZD6	WNT5B - FZD6	ncWNT	Secreted Signaling	KEGG: hsa04310
CENPF+CAF	Epithelia	WNT5B	FZD7	0.0011508	0	WNT5B_FZD7	WNT5B - FZD7	ncWNT	Secreted Signaling	KEGG: hsa04310
CXCL14+CAF	Epithelia	WNT5B	FZD7	0.000523495	0	WNT5B_FZD7	WNT5B - FZD7	ncWNT	Secreted Signaling	KEGG: hsa04310
DCN+CAF	Epithelia	WNT5B	FZD7	0.00021687	0	WNT5B_FZD7	WNT5B - FZD7	ncWNT	Secreted Signaling	KEGG: hsa04310
CENPF+CAF	Epithelia	EGF	EGFR	0.000898517	0	EGF_EGFR	EGF - EGFR	EGF	Secreted Signaling	KEGG: hsa04012
CENPF+CAF	Epithelia	EGF	EGFR_ERBB2	0.000557775	0	EGF_EGFR_ERBB2	EGF - (EGFR+ERBB2)	EGF	Secreted Signaling	KEGG: hsa04012
Epithelia	Epithelia	TGFA	EGFR	0.000510231	0	TGFA_EGFR	TGFA - EGFR	EGF	Secreted Signaling	KEGG: hsa04012
Epithelia	Epithelia	TGFA	EGFR_ERBB2	0.000316691	0	TGFA_EGFR_ERBB2	TGFA - (EGFR+ERBB2)	EGF	Secreted Signaling	KEGG: hsa04012
Macrophage	Epithelia	AREG	EGFR	0.00103	0	AREG_EGFR	AREG - EGFR	EGF	Secreted Signaling	KEGG: hsa04012
Mast cell	Epithelia	AREG	EGFR	0.0119936	0	AREG_EGFR	AREG - EGFR	EGF	Secreted Signaling	KEGG: hsa04012
Macrophage	Epithelia	AREG	EGFR_ERBB2	0.000639425	0	AREG_EGFR_ERBB2	AREG - (EGFR+ERBB2)	EGF	Secreted Signaling	KEGG: hsa04012
Mast cell	Epithelia	AREG	EGFR_ERBB2	0.00747678	0	AREG_EGFR_ERBB2	AREG - (EGFR+ERBB2)	EGF	Secreted Signaling	KEGG: hsa04012
CCL18+CAF	Epithelia	HBEGF	EGFR	0.000552754	0	HBEGF_EGFR	HBEGF - EGFR	EGF	Secreted Signaling	KEGG: hsa04012
Endothelial	Epithelia	HBEGF	EGFR	0.00239022	0	HBEGF_EGFR	HBEGF - EGFR	EGF	Secreted Signaling	KEGG: hsa04012
Epithelia	Epithelia	HBEGF	EGFR	0.000526342	0	HBEGF_EGFR	HBEGF - EGFR	EGF	Secreted Signaling	KEGG: hsa04012
Macrophage	Epithelia	HBEGF	EGFR	0.00408445	0	HBEGF_EGFR	HBEGF - EGFR	EGF	Secreted Signaling	KEGG: hsa04012
Neutrophils	Epithelia	HBEGF	EGFR	0.00305343	0	HBEGF_EGFR	HBEGF - EGFR	EGF	Secreted Signaling	KEGG: hsa04012
CCL18+CAF	Epithelia	HBEGF	EGFR_ERBB2	0.00034309	0	HBEGF_EGFR_ERBB2	HBEGF - (EGFR+ERBB2)	EGF	Secreted Signaling	KEGG: hsa04012
Endothelial	Epithelia	HBEGF	EGFR_ERBB2	0.00148462	0	HBEGF_EGFR_ERBB2	HBEGF - (EGFR+ERBB2)	EGF	Secreted Signaling	KEGG: hsa04012
Epithelia	Epithelia	HBEGF	EGFR_ERBB2	0.000326693	0	HBEGF_EGFR_ERBB2	HBEGF - (EGFR+ERBB2)	EGF	Secreted Signaling	KEGG: hsa04012
Macrophage	Epithelia	HBEGF	EGFR_ERBB2	0.00253859	0	HBEGF_EGFR_ERBB2	HBEGF - (EGFR+ERBB2)	EGF	Secreted Signaling	KEGG: hsa04012
Neutrophils	Epithelia	HBEGF	EGFR_ERBB2	0.00189704	0	HBEGF_EGFR_ERBB2	HBEGF - (EGFR+ERBB2)	EGF	Secreted Signaling	KEGG: hsa04012
Macrophage	Epithelia	EREG	EGFR	0.00612485	0	EREG_EGFR	EREG - EGFR	EGF	Secreted Signaling	KEGG: hsa04012
Macrophage	Epithelia	EREG	EGFR_ERBB2	0.0038097	0	EREG_EGFR_ERBB2	EREG - (EGFR+ERBB2)	EGF	Secreted Signaling	KEGG: hsa04012
CENPF+CAF	Epithelia	FGF2	FGFR1	0.000854342	0	FGF2_FGFR1	FGF2 - FGFR1	FGF	Secreted Signaling	PMC: 4393358
CENPF+CAF	Epithelia	FGF2	FGFR2	0.000549733	0	FGF2_FGFR2	FGF2 - FGFR2	FGF	Secreted Signaling	PMC: 4393358
DCN+CAF	Epithelia	FGF7	FGFR1	0.000648077	0	FGF7_FGFR1	FGF7 - FGFR1	FGF	Secreted Signaling	PMC: 4393358
DCN+CAF	Epithelia	FGF7	FGFR2	0.00041698	0	FGF7_FGFR2	FGF7 - FGFR2	FGF	Secreted Signaling	PMC: 4393358
Macrophage	Epithelia	TNF	TNFRSF1A	0.00439666	0	TNF_TNFRSF1A	TNF - TNFRSF1A	TNF	Secreted Signaling	KEGG: hsa04060
Neutrophils	Epithelia	TNFSF14	LTBR	0.00492251	0	TNFSF14_LTBR	TNFSF14 - LTBR	LIGHT	Secreted Signaling	KEGG: hsa04060
Macrophage	Epithelia	TNFSF12	TNFRSF12A	0.000393126	0	TNFSF12_TNFRSF12A	TNFSF12 - TNFRSF12A	TWEAK	Secreted Signaling	KEGG: hsa04060
RGS5+CAF	Epithelia	TNFSF12	TNFRSF12A	0.000398817	0	TNFSF12_TNFRSF12A	TNFSF12 - TNFRSF12A	TWEAK	Secreted Signaling	KEGG: hsa04060
Macrophage	Epithelia	SPP1	CD44	0.0762188	0	SPP1_CD44	SPP1 - CD44	SPP1	Secreted Signaling	PMID: 21907263
Macrophage	Epithelia	SPP1	ITGAV_ITGB1	0.0211661	0	SPP1_ITGAV_ITGB1	SPP1 - (ITGAV+ITGB1)	SPP1	Secreted Signaling	PMID: 21907263
CCL18+CAF	Epithelia	SPP1	ITGAV_ITGB5	0.00309887	0.01	SPP1_ITGAV_ITGB5	SPP1 - (ITGAV+ITGB5)	SPP1	Secreted Signaling	PMID: 21907263
CENPF+CAF	Epithelia	SPP1	ITGAV_ITGB5	0.00147259	0.02	SPP1_ITGAV_ITGB5	SPP1 - (ITGAV+ITGB5)	SPP1	Secreted Signaling	PMID: 21907263
CXCL14+CAF	Epithelia	SPP1	ITGAV_ITGB5	0.00276754	0.02	SPP1_ITGAV_ITGB5	SPP1 - (ITGAV+ITGB5)	SPP1	Secreted Signaling	PMID: 21907263
DCN+CAF	Epithelia	SPP1	ITGAV_ITGB5	0.000359646	0.02	SPP1_ITGAV_ITGB5	SPP1 - (ITGAV+ITGB5)	SPP1	Secreted Signaling	PMID: 21907263
Endothelial	Epithelia	SPP1	ITGAV_ITGB5	0.000434161	0.02	SPP1_ITGAV_ITGB5	SPP1 - (ITGAV+ITGB5)	SPP1	Secreted Signaling	PMID: 21907263
Epithelia	Epithelia	SPP1	ITGAV_ITGB5	0.00270161	0.02	SPP1_ITGAV_ITGB5	SPP1 - (ITGAV+ITGB5)	SPP1	Secreted Signaling	PMID: 21907263
Macrophage	Epithelia	SPP1	ITGAV_ITGB5	0.00573384	0	SPP1_ITGAV_ITGB5	SPP1 - (ITGAV+ITGB5)	SPP1	Secreted Signaling	PMID: 21907263
Neutrophils	Epithelia	SPP1	ITGAV_ITGB5	0.00240459	0.02	SPP1_ITGAV_ITGB5	SPP1 - (ITGAV+ITGB5)	SPP1	Secreted Signaling	PMID: 21907263
RGS5+CAF	Epithelia	SPP1	ITGAV_ITGB5	0.00029424	0.02	SPP1_ITGAV_ITGB5	SPP1 - (ITGAV+ITGB5)	SPP1	Secreted Signaling	PMID: 21907263
T cell	Epithelia	SPP1	ITGAV_ITGB5	0.000423488	0.02	SPP1_ITGAV_ITGB5	SPP1 - (ITGAV+ITGB5)	SPP1	Secreted Signaling	PMID: 21907263
CCL18+CAF	Epithelia	MDK	SDC1	0.00999533	0	MDK_SDC1	MDK - SDC1	MK	Secreted Signaling	PMID: 28356350
CENPF+CAF	Epithelia	MDK	SDC1	0.0382116	0	MDK_SDC1	MDK - SDC1	MK	Secreted Signaling	PMID: 28356350
CXCL14+CAF	Epithelia	MDK	SDC1	0.0409051	0	MDK_SDC1	MDK - SDC1	MK	Secreted Signaling	PMID: 28356350
DCN+CAF	Epithelia	MDK	SDC1	0.0171965	0	MDK_SDC1	MDK - SDC1	MK	Secreted Signaling	PMID: 28356350
Endothelial	Epithelia	MDK	SDC1	0.0020731	0	MDK_SDC1	MDK - SDC1	MK	Secreted Signaling	PMID: 28356350
Epithelia	Epithelia	MDK	SDC1	0.0240014	0	MDK_SDC1	MDK - SDC1	MK	Secreted Signaling	PMID: 28356350
RGS5+CAF	Epithelia	MDK	SDC1	0.00596915	0	MDK_SDC1	MDK - SDC1	MK	Secreted Signaling	PMID: 28356350
CENPF+CAF	Epithelia	MDK	SDC2	0.0042437	0	MDK_SDC2	MDK - SDC2	MK	Secreted Signaling	PMID: 28356350
CXCL14+CAF	Epithelia	MDK	SDC2	0.00455417	0	MDK_SDC2	MDK - SDC2	MK	Secreted Signaling	PMID: 28356350
Epithelia	Epithelia	MDK	SDC2	0.00263099	0	MDK_SDC2	MDK - SDC2	MK	Secreted Signaling	PMID: 28356350
CCL18+CAF	Epithelia	MDK	SDC4	0.000598611	0	MDK_SDC4	MDK - SDC4	MK	Secreted Signaling	PMID: 28356350
CENPF+CAF	Epithelia	MDK	SDC4	0.00235147	0	MDK_SDC4	MDK - SDC4	MK	Secreted Signaling	PMID: 28356350
CXCL14+CAF	Epithelia	MDK	SDC4	0.00252385	0	MDK_SDC4	MDK - SDC4	MK	Secreted Signaling	PMID: 28356350
DCN+CAF	Epithelia	MDK	SDC4	0.00103697	0	MDK_SDC4	MDK - SDC4	MK	Secreted Signaling	PMID: 28356350
Endothelial	Epithelia	MDK	SDC4	0.000123229	0	MDK_SDC4	MDK - SDC4	MK	Secreted Signaling	PMID: 28356350
Epithelia	Epithelia	MDK	SDC4	0.0014568	0	MDK_SDC4	MDK - SDC4	MK	Secreted Signaling	PMID: 28356350
RGS5+CAF	Epithelia	MDK	SDC4	0.000356125	0	MDK_SDC4	MDK - SDC4	MK	Secreted Signaling	PMID: 28356350
CCL18+CAF	Epithelia	MDK	PTPRZ1	0.0019539	0	MDK_PTPRZ1	MDK - PTPRZ1	MK	Secreted Signaling	PMID: 28356350
CENPF+CAF	Epithelia	MDK	PTPRZ1	0.00764496	0	MDK_PTPRZ1	MDK - PTPRZ1	MK	Secreted Signaling	PMID: 28356350
CXCL14+CAF	Epithelia	MDK	PTPRZ1	0.00820221	0	MDK_PTPRZ1	MDK - PTPRZ1	MK	Secreted Signaling	PMID: 28356350
DCN+CAF	Epithelia	MDK	PTPRZ1	0.00338138	0	MDK_PTPRZ1	MDK - PTPRZ1	MK	Secreted Signaling	PMID: 28356350
Endothelial	Epithelia	MDK	PTPRZ1	0.00040266	0	MDK_PTPRZ1	MDK - PTPRZ1	MK	Secreted Signaling	PMID: 28356350
Epithelia	Epithelia	MDK	PTPRZ1	0.00474585	0	MDK_PTPRZ1	MDK - PTPRZ1	MK	Secreted Signaling	PMID: 28356350
RGS5+CAF	Epithelia	MDK	PTPRZ1	0.00116305	0	MDK_PTPRZ1	MDK - PTPRZ1	MK	Secreted Signaling	PMID: 28356350
CCL18+CAF	Epithelia	MDK	ITGA6_ITGB1	0.00659737	0	MDK_ITGA6_ITGB1	MDK - (ITGA6+ITGB1)	MK	Secreted Signaling	PMID: 28356350
CENPF+CAF	Epithelia	MDK	ITGA6_ITGB1	0.0254682	0	MDK_ITGA6_ITGB1	MDK - (ITGA6+ITGB1)	MK	Secreted Signaling	PMID: 28356350
CXCL14+CAF	Epithelia	MDK	ITGA6_ITGB1	0.0272889	0	MDK_ITGA6_ITGB1	MDK - (ITGA6+ITGB1)	MK	Secreted Signaling	PMID: 28356350
DCN+CAF	Epithelia	MDK	ITGA6_ITGB1	0.0113786	0	MDK_ITGA6_ITGB1	MDK - (ITGA6+ITGB1)	MK	Secreted Signaling	PMID: 28356350
Endothelial	Epithelia	MDK	ITGA6_ITGB1	0.00136463	0	MDK_ITGA6_ITGB1	MDK - (ITGA6+ITGB1)	MK	Secreted Signaling	PMID: 28356350
Epithelia	Epithelia	MDK	ITGA6_ITGB1	0.0159186	0	MDK_ITGA6_ITGB1	MDK - (ITGA6+ITGB1)	MK	Secreted Signaling	PMID: 28356350
RGS5+CAF	Epithelia	MDK	ITGA6_ITGB1	0.00393447	0	MDK_ITGA6_ITGB1	MDK - (ITGA6+ITGB1)	MK	Secreted Signaling	PMID: 28356350
CENPF+CAF	Epithelia	MDK	LRP1	0.00458828	0	MDK_LRP1	MDK - LRP1	MK	Secreted Signaling	PMID: 28356350
CXCL14+CAF	Epithelia	MDK	LRP1	0.00492383	0	MDK_LRP1	MDK - LRP1	MK	Secreted Signaling	PMID: 28356350
DCN+CAF	Epithelia	MDK	LRP1	0.00202592	0	MDK_LRP1	MDK - LRP1	MK	Secreted Signaling	PMID: 28356350
Epithelia	Epithelia	MDK	LRP1	0.002845	0	MDK_LRP1	MDK - LRP1	MK	Secreted Signaling	PMID: 28356350
CCL18+CAF	Epithelia	MDK	NCL	0.0136138	0	MDK_NCL	MDK - NCL	MK	Secreted Signaling	PMID: 28356350
CENPF+CAF	Epithelia	MDK	NCL	0.0515135	0	MDK_NCL	MDK - NCL	MK	Secreted Signaling	PMID: 28356350
CXCL14+CAF	Epithelia	MDK	NCL	0.0550909	0	MDK_NCL	MDK - NCL	MK	Secreted Signaling	PMID: 28356350
DCN+CAF	Epithelia	MDK	NCL	0.0233604	0	MDK_NCL	MDK - NCL	MK	Secreted Signaling	PMID: 28356350
Epithelia	Epithelia	MDK	NCL	0.0325238	0	MDK_NCL	MDK - NCL	MK	Secreted Signaling	PMID: 28356350
CCL18+CAF	Epithelia	PTN	PTPRZ1	0.00179584	0	PTN_PTPRZ1	PTN - PTPRZ1	PTN	Secreted Signaling	PMID: 28356350; PMID: 25620911
CENPF+CAF	Epithelia	PTN	PTPRZ1	0.00973448	0	PTN_PTPRZ1	PTN - PTPRZ1	PTN	Secreted Signaling	PMID: 28356350; PMID: 25620911
CXCL14+CAF	Epithelia	PTN	PTPRZ1	0.00762606	0	PTN_PTPRZ1	PTN - PTPRZ1	PTN	Secreted Signaling	PMID: 28356350; PMID: 25620911
DCN+CAF	Epithelia	PTN	PTPRZ1	0.00101446	0	PTN_PTPRZ1	PTN - PTPRZ1	PTN	Secreted Signaling	PMID: 28356350; PMID: 25620911
CCL18+CAF	Epithelia	PTN	SDC1	0.00919278	0	PTN_SDC1	PTN - SDC1	PTN	Secreted Signaling	PMID: 28356350; PMID: 25620911
CENPF+CAF	Epithelia	PTN	SDC1	0.0482495	0	PTN_SDC1	PTN - SDC1	PTN	Secreted Signaling	PMID: 28356350; PMID: 25620911
CXCL14+CAF	Epithelia	PTN	SDC1	0.0381201	0	PTN_SDC1	PTN - SDC1	PTN	Secreted Signaling	PMID: 28356350; PMID: 25620911
DCN+CAF	Epithelia	PTN	SDC1	0.00520972	0	PTN_SDC1	PTN - SDC1	PTN	Secreted Signaling	PMID: 28356350; PMID: 25620911
CCL18+CAF	Epithelia	PTN	SDC2	0.000994262	0.04	PTN_SDC2	PTN - SDC2	PTN	Secreted Signaling	PMID: 28356350; PMID: 25620911
CENPF+CAF	Epithelia	PTN	SDC2	0.00540865	0	PTN_SDC2	PTN - SDC2	PTN	Secreted Signaling	PMID: 28356350; PMID: 25620911
CXCL14+CAF	Epithelia	PTN	SDC2	0.00423317	0	PTN_SDC2	PTN - SDC2	PTN	Secreted Signaling	PMID: 28356350; PMID: 25620911
DCN+CAF	Epithelia	PTN	SDC2	0.000561454	0	PTN_SDC2	PTN - SDC2	PTN	Secreted Signaling	PMID: 28356350; PMID: 25620911
CCL18+CAF	Epithelia	PTN	SDC4	0.000550128	0	PTN_SDC4	PTN - SDC4	PTN	Secreted Signaling	PMID: 28356350; PMID: 25620911
CENPF+CAF	Epithelia	PTN	SDC4	0.00299854	0	PTN_SDC4	PTN - SDC4	PTN	Secreted Signaling	PMID: 28356350; PMID: 25620911
CXCL14+CAF	Epithelia	PTN	SDC4	0.00234563	0	PTN_SDC4	PTN - SDC4	PTN	Secreted Signaling	PMID: 28356350; PMID: 25620911
DCN+CAF	Epithelia	PTN	SDC4	0.000310594	0	PTN_SDC4	PTN - SDC4	PTN	Secreted Signaling	PMID: 28356350; PMID: 25620911
CCL18+CAF	Epithelia	PTN	NCL	0.0125244	0	PTN_NCL	PTN - NCL	PTN	Secreted Signaling	PMID: 28356350; PMID: 25620911
CENPF+CAF	Epithelia	PTN	NCL	0.0648101	0	PTN_NCL	PTN - NCL	PTN	Secreted Signaling	PMID: 28356350; PMID: 25620911
CXCL14+CAF	Epithelia	PTN	NCL	0.0513918	0	PTN_NCL	PTN - NCL	PTN	Secreted Signaling	PMID: 28356350; PMID: 25620911
DCN+CAF	Epithelia	PTN	NCL	0.00710818	0	PTN_NCL	PTN - NCL	PTN	Secreted Signaling	PMID: 28356350; PMID: 25620911
CCL18+CAF	Epithelia	POSTN	ITGAV_ITGB5	0.00102031	0	POSTN_ITGAV_ITGB5	POSTN - (ITGAV+ITGB5)	PERIOSTIN	Secreted Signaling	PMID: 26721738
DCN+CAF	Epithelia	POSTN	ITGAV_ITGB5	0.00379452	0	POSTN_ITGAV_ITGB5	POSTN - (ITGAV+ITGB5)	PERIOSTIN	Secreted Signaling	PMID: 26721738
Endothelial	Epithelia	POSTN	ITGAV_ITGB5	0.000240407	0	POSTN_ITGAV_ITGB5	POSTN - (ITGAV+ITGB5)	PERIOSTIN	Secreted Signaling	PMID: 26721738
RGS5+CAF	Epithelia	POSTN	ITGAV_ITGB5	0.00324361	0	POSTN_ITGAV_ITGB5	POSTN - (ITGAV+ITGB5)	PERIOSTIN	Secreted Signaling	PMID: 26721738
T cell	Epithelia	GZMA	PARD3	0.00627821	0	GZMA_PARD3	GZMA - PARD3	PARs	Secreted Signaling	KEGG: hsa04080
CENPF+CAF	Epithelia	HGF	MET	0.000526753	0	HGF_MET	HGF - MET	HGF	Secreted Signaling	PMID: 28475121
CXCL14+CAF	Epithelia	HGF	MET	0.000637288	0	HGF_MET	HGF - MET	HGF	Secreted Signaling	PMID: 28475121
DCN+CAF	Epithelia	HGF	MET	0.000409693	0	HGF_MET	HGF - MET	HGF	Secreted Signaling	PMID: 28475121
CCL18+CAF	Epithelia	LGALS9	CD44	0.00258236	0	LGALS9_CD44	LGALS9 - CD44	GALECTIN	Secreted Signaling	PMID: 25065622
Endothelial	Epithelia	LGALS9	CD44	0.0035514	0	LGALS9_CD44	LGALS9 - CD44	GALECTIN	Secreted Signaling	PMID: 25065622
Macrophage	Epithelia	LGALS9	CD44	0.0144673	0	LGALS9_CD44	LGALS9 - CD44	GALECTIN	Secreted Signaling	PMID: 25065622
