# Supplementary material for: Comprehensive single-cell sequencing reveals the tumor microenvironment and tumor-specific characteristics in trachea squamous cell carcinoma
Source: Front Oncol. 2025 Aug 12;15:1575647. doi: 10.3389/fonc.2025.1575647 (PMC12378060; doi:10.3389/fonc.2025.1575647)
Supplement: Supplementary Figure 1 — (A) Violin plots show gene expression number, UMI counts and proration of mitochondrial after quality control. (B) UMAP plot of all cells, colored by patients. [file DataSheet1.zip › Supplementary file 13.XLS]

## Sheet: Table S8
Gene Symbol	Gene ID	P-Value (Survival os)
VRK1	ENSG00000100749.7	2.6e-05
PARVA	ENSG00000197702.11	2.89e-05
PCDHGA11	ENSG00000253873.5	3.49e-05
TRIM58	ENSG00000162722.8	3.53e-05
RP11-196I18.3	ENSG00000225531.1	4.12e-05
PAPPA	ENSG00000182752.9	4.93e-05
HIGD1B	ENSG00000131097.6	0.00015
RP11-47A8.5	ENSG00000272933.1	0.000168
SNAI1	ENSG00000124216.3	0.000191
SMAD5-AS1_1	ENSG00000277859.1	0.000208
RP11-47G11.2	ENSG00000232334.1	0.000211
PCDHGA12	ENSG00000253159.2	0.000215
AP5S1	ENSG00000125843.10	0.000219
ISM2	ENSG00000100593.17	0.000247
CD151	ENSG00000177697.17	0.000255
OR2W3	ENSG00000238243.3	0.000259
CLEC4M	ENSG00000104938.16	0.000262
ELANE	ENSG00000197561.6	0.000273
RP11-248M19.1	ENSG00000278075.1	0.000284
FAM65A	ENSG00000039523.17	0.000302
RP11-535M15.1	ENSG00000224848.1	0.000316
RP11-392P7.6	ENSG00000247498.9	0.000346
ACVRL1	ENSG00000139567.12	0.000348
MBNL2	ENSG00000139793.18	0.000355
HORMAD2-AS1	ENSG00000227117.6	0.000379
HELLS	ENSG00000119969.14	0.000381
NEK6	ENSG00000119408.16	0.000408
RP11-102M11.1	ENSG00000240695.1	0.000464
CD14	ENSG00000170458.13	0.000516
ST6GALNAC4	ENSG00000136840.18	0.000516
PCDH1	ENSG00000156453.13	0.000536
ZDHHC7	ENSG00000153786.12	0.000544
SGCA	ENSG00000108823.15	0.00055
TCF21	ENSG00000118526.6	0.000553
SAMD11	ENSG00000187634.10	0.00056
SLC9A9	ENSG00000181804.14	0.000579
TMEM8A	ENSG00000129925.10	0.000588
PTX3	ENSG00000163661.3	0.000594
FOXD4L4	ENSG00000184659.5	0.000654
MYL3	ENSG00000160808.9	0.00067
KRT42P	ENSG00000214514.7	0.000682
C11orf96	ENSG00000187479.5	0.000713
ERH	ENSG00000100632.10	0.000772
RNF103-CHMP3	ENSG00000249884.8	0.000784
RP11-74C1.2	ENSG00000223861.1	0.000792
SOD3	ENSG00000109610.5	0.00081
FOXD1-AS1	ENSG00000247993.2	0.000827
TRIM55	ENSG00000147573.16	0.000834
ADAMTS17	ENSG00000140470.13	0.000846
SBK3	ENSG00000231274.5	0.000847
ZNF835	ENSG00000127903.13	0.000849
ANK2	ENSG00000145362.16	0.000876
KB-226F1.2	ENSG00000272787.1	0.000883
FNDC3A	ENSG00000102531.16	0.000897
PRKCDBP	ENSG00000170955.9	0.000926
HSPB7	ENSG00000173641.17	0.000931
CTD-2541J13.2	ENSG00000263424.1	0.000956
CRACR2B	ENSG00000177685.16	0.00096
XXbac-BPG116M5.17	ENSG00000244255.5	0.000971
RP11-546O6.4	ENSG00000260677.1	0.000974
RP11-468E2.1	ENSG00000254692.1	0.000978
AGPAT3	ENSG00000160216.18	0.00102
ALDH7A1	ENSG00000164904.15	0.00105
MSR1	ENSG00000038945.14	0.00106
KCTD1	ENSG00000134504.12	0.0011
RP11-146F11.1	ENSG00000261840.2	0.00111
LONRF3	ENSG00000175556.16	0.00113
ACTA2	ENSG00000107796.12	0.00115
PCDH12	ENSG00000113555.5	0.00116
AD000864.6	ENSG00000280194.1	0.0012
TNFSF12	ENSG00000239697.10	0.00123
RP11-298I3.5	ENSG00000259132.1	0.00125
RP11-973D8.5	ENSG00000273973.1	0.00128
TEX21P	ENSG00000234911.1	0.00129
RP11-317L10.1	ENSG00000272554.1	0.00129
HRASLS	ENSG00000127252.5	0.00133
GADD45B	ENSG00000099860.8	0.00134
MT1L	ENSG00000260549.1	0.00135
RP11-543P15.1	ENSG00000227081.5	0.00136
PKNOX2	ENSG00000165495.15	0.00138
RP11-153M7.3	ENSG00000250771.2	0.00139
AC234582.1	ENSG00000279487.1	0.00141
PXN	ENSG00000089159.15	0.00143
PSMF1	ENSG00000125818.17	0.00145
SNHG21	ENSG00000250988.7	0.0015
NT5E	ENSG00000135318.11	0.00153
ATP5L	ENSG00000167283.7	0.00153
ELMO3	ENSG00000102890.14	0.00156
EMCN	ENSG00000164035.9	0.00156
RP11-613M5.2	ENSG00000243071.1	0.00157
GOLGA8J	ENSG00000179938.12	0.00159
SEC23B	ENSG00000101310.14	0.00161
CLEC11A	ENSG00000105472.12	0.00164
USP39	ENSG00000168883.19	0.00165
CCDC73	ENSG00000186714.12	0.00166
ITIH3	ENSG00000162267.12	0.00167
TMEM231	ENSG00000205084.10	0.00167
CLDN5	ENSG00000184113.9	0.00168
GMPSP1	ENSG00000250471.2	0.00169
PAX9	ENSG00000198807.12	0.00171
SERPIND1	ENSG00000099937.10	0.00171
C11orf45	ENSG00000174370.9	0.00174
LNP1	ENSG00000206535.7	0.00175
APBB2	ENSG00000163697.16	0.00176
ANKRD18CP	ENSG00000159712.10	0.00177
FES	ENSG00000182511.11	0.00177
SYNJ2BP-COX16	ENSG00000258644.5	0.00178
MGRN1	ENSG00000102858.12	0.00179
MACROD2	ENSG00000172264.16	0.0018
RP11-60H5.1	ENSG00000260840.1	0.00189
CHMP4C	ENSG00000164695.4	0.00192
VAV2	ENSG00000160293.16	0.00194
DCDC2	ENSG00000146038.11	0.00195
AC084809.3	ENSG00000236377.1	0.002
PYGB	ENSG00000100994.11	0.0021
MEF2B	ENSG00000213999.15	0.00211
RP5-998N21.10	ENSG00000273213.1	0.00213
MEGF11	ENSG00000157890.17	0.00214
B3GNT7	ENSG00000156966.6	0.00215
AC007326.1	ENSG00000279560.1	0.00222
PDLIM3	ENSG00000154553.13	0.00223
LGI2	ENSG00000153012.11	0.00225
RP11-547D13.1	ENSG00000279145.1	0.00229
F10	ENSG00000126218.11	0.00234
PITX3	ENSG00000107859.9	0.00234
RP11-1046B16.3	ENSG00000273797.1	0.00241
RP11-36C20.1	ENSG00000240376.1	0.00243
RP11-125H8.1	ENSG00000258988.1	0.00243
RP11-386G11.10	ENSG00000258017.1	0.00243
CHMP2B	ENSG00000083937.8	0.00246
SLC38A8	ENSG00000166558.10	0.00249
JPH1	ENSG00000104369.4	0.0025
SPATA6	ENSG00000132122.11	0.00251
CTC-459F4.9	ENSG00000281468.1	0.00252
FAM46A	ENSG00000112773.15	0.00252
HLA-H	ENSG00000206341.7	0.00253
C9orf66	ENSG00000183784.6	0.00253
TRIM22	ENSG00000132274.15	0.00259
FCN3	ENSG00000142748.12	0.00259
VPS28	ENSG00000160948.13	0.00262
PTBP3	ENSG00000119314.15	0.00262
SAMD14	ENSG00000167100.14	0.00262
IRS4	ENSG00000133124.11	0.00263
NPNT	ENSG00000168743.12	0.00264
RPS4XP22	ENSG00000239830.1	0.00268
KCNIP2-AS1	ENSG00000226009.1	0.00268
LRPAP1	ENSG00000163956.10	0.0027
UNC5A	ENSG00000113763.10	0.00274
RP11-428K3.1	ENSG00000273062.1	0.00275
ONECUT3	ENSG00000205922.4	0.00278
SNRPEP4	ENSG00000233270.1	0.00279
PTGIR	ENSG00000160013.8	0.00279
AC104532.4	ENSG00000267571.1	0.00281
TIMM8AP1	ENSG00000231445.1	0.00283
OPCML	ENSG00000183715.13	0.00284
CNTNAP4	ENSG00000152910.18	0.00284
TLDC1	ENSG00000140950.15	0.00286
FLT4	ENSG00000037280.15	0.00288
RP11-67C2.2	ENSG00000231964.1	0.00293
HDAC11	ENSG00000163517.14	0.003
NDUFA6	ENSG00000184983.9	0.00303
FGF8	ENSG00000107831.12	0.00303
CD163L1	ENSG00000177675.8	0.00305
MAST4-AS1	ENSG00000229666.1	0.00305
TIMM8B	ENSG00000150779.11	0.00307
TRIM5	ENSG00000132256.18	0.00318
ITGA3	ENSG00000005884.17	0.0032
PGA3	ENSG00000229859.8	0.0032
ARMCX7P	ENSG00000204072.3	0.00321
RPL3P4	ENSG00000232573.1	0.00323
HTR2B	ENSG00000135914.5	0.00325
NPM1P21	ENSG00000248578.1	0.00326
ZNF876P	ENSG00000198155.5	0.00331
RP11-173C1.1	ENSG00000269210.2	0.00334
MEIS3P1	ENSG00000179277.9	0.00334
ZNF589	ENSG00000164048.13	0.00336
PDE1B	ENSG00000123360.11	0.00336
CEP295NL	ENSG00000178404.9	0.00337
PCDHGA10	ENSG00000253846.2	0.00339
SHPK	ENSG00000197417.7	0.0034
RP11-778D9.13	ENSG00000273181.1	0.00344
RP11-76C10.5	ENSG00000256151.1	0.00346
ZER1	ENSG00000160445.10	0.00349
BMP5	ENSG00000112175.7	0.0035
STAP1	ENSG00000035720.7	0.00351
MYL2	ENSG00000111245.14	0.00352
ZNF415	ENSG00000170954.11	0.00353
ABCC9	ENSG00000069431.10	0.00353
CCDC68	ENSG00000166510.13	0.00354
PHF5A	ENSG00000100410.7	0.00354
DUSP18	ENSG00000167065.13	0.00361
PCDHGB5	ENSG00000276547.1	0.00364
RNF8	ENSG00000112130.16	0.00365
CD47	ENSG00000196776.14	0.00366
MDH1	ENSG00000014641.17	0.00372
FAM196B	ENSG00000204767.3	0.00373
AAED1	ENSG00000158122.11	0.00377
ASF1B	ENSG00000105011.8	0.00378
CYBA	ENSG00000051523.10	0.00379
RP11-95M15.1	ENSG00000230533.1	0.00385
CCDC51	ENSG00000164051.13	0.00387
RXRA	ENSG00000186350.9	0.00387
CADM3	ENSG00000162706.12	0.0039
MYO1G	ENSG00000136286.14	0.00394
AC133528.2	ENSG00000228989.1	0.00395
THBS1	ENSG00000137801.10	0.00397
KIF16B	ENSG00000089177.17	0.00397
AOC3	ENSG00000131471.6	0.00398
HOXD-AS2	ENSG00000237380.6	0.004
MAGI2-AS3	ENSG00000234456.7	0.00401
PCDHA2	ENSG00000204969.6	0.00403
PON2	ENSG00000105854.12	0.00404
GPIHBP1	ENSG00000277494.1	0.0041
CITED2	ENSG00000164442.9	0.00413
SERPINE1	ENSG00000106366.8	0.00418
RP11-466H18.1	ENSG00000244398.1	0.00421
AC055733.1	ENSG00000280127.1	0.0043
LOXL2	ENSG00000134013.15	0.00437
MYADM	ENSG00000179820.15	0.00439
C7orf55	ENSG00000164898.12	0.00442
PDLIM1P4	ENSG00000249274.1	0.00442
RP11-204M4.2	ENSG00000204837.3	0.00443
ZNF727	ENSG00000214652.5	0.00443
LDAH	ENSG00000118961.14	0.00446
VDR	ENSG00000111424.10	0.00446
ZNF423	ENSG00000102935.11	0.0045
PDE1A	ENSG00000115252.18	0.0046
FSTL3	ENSG00000070404.9	0.0046
FAM46B	ENSG00000158246.7	0.00462
APOL6	ENSG00000221963.5	0.00463
FAM103A1	ENSG00000169612.3	0.00464
PTPRU	ENSG00000060656.19	0.00464
ZFP36L2	ENSG00000152518.6	0.00465
GGTLC1	ENSG00000149435.12	0.0047
AC079922.2	ENSG00000231747.1	0.00471
FGF7	ENSG00000140285.9	0.00473
MORC2	ENSG00000133422.12	0.00474
HOGA1	ENSG00000241935.8	0.00475
MMP8	ENSG00000118113.11	0.00478
SERP1	ENSG00000120742.10	0.00478
EFCAB2	ENSG00000203666.12	0.00483
PM20D1	ENSG00000162877.12	0.00489
PEX19	ENSG00000162735.18	0.0049
PLA2G5	ENSG00000127472.10	0.00494
MMP23A	ENSG00000215914.4	0.00495
AC074286.1	ENSG00000213963.6	0.00497
FEZF1	ENSG00000128610.11	0.00497
HPRT1	ENSG00000165704.14	0.00503
RP11-434H6.6	ENSG00000273174.1	0.00506
ZNF567	ENSG00000189042.13	0.00506
IST1	ENSG00000182149.20	0.00508
CTSD	ENSG00000117984.12	0.00517
LRCH1	ENSG00000136141.14	0.00522
RP11-173M11.2	ENSG00000250327.1	0.00524
ADGRD1	ENSG00000111452.12	0.00524
JPH2	ENSG00000149596.6	0.00529
RP11-20F18.1	ENSG00000279844.1	0.00529
ZP1	ENSG00000149506.10	0.00531
PPAPDC3	ENSG00000160539.4	0.00532
RP5-943J3.2	ENSG00000272931.1	0.00533
SNX29	ENSG00000048471.13	0.00535
SLC16A4	ENSG00000168679.17	0.00536
NKAPL	ENSG00000189134.3	0.00539
PKIG	ENSG00000168734.13	0.0054
CTD-3157E16.1	ENSG00000265519.1	0.00543
PDGFRB	ENSG00000113721.13	0.00545
ATP13A5	ENSG00000187527.10	0.00547
GSTA9P	ENSG00000243236.6	0.00547
TNFRSF8	ENSG00000120949.14	0.00548
RP11-460N11.2	ENSG00000197550.3	0.00549
HGF	ENSG00000019991.15	0.0055
DACT3	ENSG00000197380.10	0.00556
OVOL1-AS1	ENSG00000255120.5	0.00556
MICAL2	ENSG00000133816.13	0.00557
ATP6V1F	ENSG00000128524.4	0.00559
SUMF1	ENSG00000144455.13	0.00559
SUGT1P2	ENSG00000213842.2	0.00563
CFB	ENSG00000243649.8	0.00564
RP11-700J17.2	ENSG00000272936.1	0.00567
GALNT2	ENSG00000143641.9	0.00567
MED12L	ENSG00000144893.12	0.00567
LA16c-380H5.5	ENSG00000272079.2	0.00568
RNF181	ENSG00000168894.9	0.00569
RHD	ENSG00000187010.18	0.00571
RP11-48B3.3	ENSG00000254162.1	0.00576
RWDD2B	ENSG00000156253.6	0.00577
RP11-506H20.1	ENSG00000251307.1	0.00579
TDGF1	ENSG00000241186.7	0.00585
IL3RA	ENSG00000185291.10	0.00586
RP3-412A9.16	ENSG00000273387.1	0.00587
REL	ENSG00000162924.13	0.00588
RP11-903H12.5	ENSG00000259171.1	0.00589
P2RX4	ENSG00000135124.14	0.00592
SNRPC	ENSG00000124562.9	0.00598
LATS2	ENSG00000150457.8	0.00599
RP11-6N17.3	ENSG00000266601.1	0.006
CD300LG	ENSG00000161649.12	0.006
HID1	ENSG00000167861.15	0.00601
PTGR2	ENSG00000140043.11	0.00603
ST3GAL5-AS1	ENSG00000232504.4	0.00603
FGA	ENSG00000171560.14	0.00606
ZNF749	ENSG00000186230.6	0.00618
RP11-265N6.2	ENSG00000261822.1	0.00618
HOXB4	ENSG00000182742.5	0.00624
PCDHA5	ENSG00000204965.8	0.00627
ASL	ENSG00000126522.16	0.00635
SEMA7A	ENSG00000138623.9	0.00637
LIPK	ENSG00000204021.3	0.0064
GAPDHP72	ENSG00000216624.2	0.00649
FN1	ENSG00000115414.18	0.00654
ESR1	ENSG00000091831.21	0.00664
FLRT3	ENSG00000125848.9	0.00664
RPL6P27	ENSG00000235552.4	0.00666
FMO6P	ENSG00000117507.5	0.0067
AC012442.5	ENSG00000243389.1	0.00672
KATNAL1	ENSG00000102781.13	0.00676
RP11-86H7.7	ENSG00000235565.1	0.00678
TNFRSF10B	ENSG00000120889.12	0.0068
C5orf17	ENSG00000248874.5	0.00683
LINC01089	ENSG00000212694.8	0.00683
RP11-680F8.1	ENSG00000256802.2	0.00685
TAS2R2P	ENSG00000203523.3	0.00694
TGM2	ENSG00000198959.11	0.00694
CTD-2245F17.3	ENSG00000269051.5	0.00695
WDR78	ENSG00000152763.16	0.00699
GPR182	ENSG00000166856.2	0.00699
BHMT2	ENSG00000132840.9	0.00702
RP11-1E11.1	ENSG00000204429.4	0.00702
AC016739.2	ENSG00000218175.2	0.00706
AIFM1	ENSG00000156709.13	0.00707
SLC9A7P1	ENSG00000227825.4	0.00707
TFCP2L1	ENSG00000115112.7	0.00708
CRISPLD2	ENSG00000103196.11	0.0071
TMEM92	ENSG00000167105.7	0.00715
SMIM22	ENSG00000267795.5	0.00717
STOX1	ENSG00000165730.14	0.0072
MOCOS	ENSG00000075643.5	0.00721
FBLIM1	ENSG00000162458.12	0.00721
UGT2B4	ENSG00000156096.12	0.00726
PCBD2	ENSG00000132570.14	0.00727
GGCT	ENSG00000006625.17	0.00727
RP11-57C13.6	ENSG00000225913.2	0.00728
CTC-510F12.4	ENSG00000267174.5	0.00728
MCCC1-AS1	ENSG00000243368.2	0.00729
RPS6KA1	ENSG00000117676.13	0.00735
MMP28	ENSG00000271447.5	0.00738
APIP	ENSG00000149089.12	0.0074
MICALCL	ENSG00000133808.4	0.0074
SLC4A1APP1	ENSG00000232060.3	0.00745
LSM2	ENSG00000204392.10	0.00749
TRABD2B	ENSG00000269113.3	0.00751
GCOM1	ENSG00000137878.16	0.00753
RP11-356B19.11	ENSG00000271833.1	0.00755
CTSL	ENSG00000135047.14	0.00758
DPP6	ENSG00000130226.16	0.0076
KNDC1	ENSG00000171798.17	0.00761
PCDHA10	ENSG00000250120.6	0.00763
PCDHA12	ENSG00000251664.3	0.00765
FGG	ENSG00000171557.16	0.00768
RIN2	ENSG00000132669.12	0.00769
TMEM204	ENSG00000131634.13	0.00772
RP11-95G6.1	ENSG00000279393.1	0.00779
TFPI2	ENSG00000105825.11	0.00779
FBLN2	ENSG00000163520.13	0.00782
TMX4	ENSG00000125827.8	0.00784
CD5L	ENSG00000073754.5	0.00785
RP11-166D19.1	ENSG00000255248.6	0.00786
DBP	ENSG00000105516.10	0.00786
STAC2	ENSG00000141750.6	0.00791
RP11-475C16.1	ENSG00000218426.5	0.00792
SCG5	ENSG00000166922.8	0.00793
CPA2	ENSG00000158516.11	0.00798
TMC4	ENSG00000167608.11	0.008
RALGAPA2	ENSG00000188559.13	0.00801
ANO3	ENSG00000134343.12	0.00801
CEACAM6	ENSG00000086548.8	0.0081
CASP4	ENSG00000196954.12	0.00813
HAS2	ENSG00000170961.6	0.00817
KBTBD6	ENSG00000165572.7	0.00821
RP5-940J5.9	ENSG00000269968.1	0.00822
CCDC177	ENSG00000267909.2	0.00823
AC144450.2	ENSG00000203635.2	0.00823
PCDH8	ENSG00000136099.13	0.00823
GLYATL2	ENSG00000156689.6	0.00825
EDEM1	ENSG00000134109.10	0.00836
L1CAM	ENSG00000198910.12	0.00839
SMCP	ENSG00000163206.5	0.00847
LMO4	ENSG00000143013.12	0.00847
RP11-216B9.6	ENSG00000228395.1	0.00851
PWWP2A	ENSG00000170234.12	0.00852
NAV2	ENSG00000166833.19	0.00854
IGHV3-71	ENSG00000254056.1	0.00855
GRAPL	ENSG00000189152.10	0.00857
FAM72B	ENSG00000188610.12	0.00861
RP1-159A19.4	ENSG00000237429.1	0.00862
POC5	ENSG00000152359.14	0.00863
RP11-54A9.1	ENSG00000257219.5	0.00863
SFTA3	ENSG00000229415.9	0.00863
MIR31HG	ENSG00000171889.3	0.00863
CD68	ENSG00000129226.13	0.00864
RPL7P9	ENSG00000137970.7	0.00867
HEG1	ENSG00000173706.12	0.00874
SPRYD4	ENSG00000176422.12	0.00878
TNFRSF12A	ENSG00000006327.13	0.0088
NOL3	ENSG00000140939.14	0.00883
MME	ENSG00000196549.10	0.00884
RGN	ENSG00000130988.12	0.00886
2025-09-09	ENSG00000184640.17	0.00888
RP11-535M15.2	ENSG00000233820.2	0.00893
HNRNPA1P12	ENSG00000220157.4	0.00894
PPM1N	ENSG00000213889.10	0.00901
TMEM255B	ENSG00000184497.12	0.00901
RP11-1100L3.7	ENSG00000257663.1	0.00902
SEZ6L2	ENSG00000174938.14	0.00909
CALML6	ENSG00000169885.9	0.0091
AC007952.6	ENSG00000197665.7	0.00912
AC005162.5	ENSG00000233517.1	0.00915
ADAT1	ENSG00000065457.10	0.00916
RP11-685B14.1	ENSG00000244593.1	0.00919
RP5-1180E21.5	ENSG00000273221.1	0.00925
MAP1LC3B	ENSG00000140941.12	0.00926
RP11-69L16.4	ENSG00000238221.1	0.00926
ROS1	ENSG00000047936.10	0.00927
TMA7	ENSG00000232112.3	0.00928
RP11-161H23.5	ENSG00000258232.2	0.00931
RPS4XP2	ENSG00000226948.1	0.00934
GPR160	ENSG00000173890.16	0.00939
LPL	ENSG00000175445.14	0.00941
RP5-1061H20.4	ENSG00000177788.5	0.00941
WDPCP	ENSG00000143951.15	0.00942
TRIB1	ENSG00000173334.3	0.00944
LINC00968	ENSG00000246430.6	0.00947
BMP2	ENSG00000125845.6	0.0095
PINK1	ENSG00000158828.5	0.0095
CPB2	ENSG00000080618.13	0.00952
SRRT	ENSG00000087087.18	0.00954
RPL7P28	ENSG00000218632.3	0.00962
ACTG2	ENSG00000163017.13	0.00964
RP11-672L10.2	ENSG00000265179.6	0.00968
KRT17P5	ENSG00000205266.9	0.00968
TRIM45	ENSG00000134253.9	0.0097
HCG4P5	ENSG00000227766.1	0.00977
EDNRB	ENSG00000136160.14	0.00985
NFKB2	ENSG00000077150.17	0.00987
SLC26A9	ENSG00000174502.18	0.00988
GABRA5	ENSG00000186297.11	0.0099
APP	ENSG00000142192.20	0.00992
AC004453.8	ENSG00000146677.7	0.00992
ANXA5	ENSG00000164111.14	0.00994
RP11-114H24.2	ENSG00000260776.5	0.00996
PTGIS	ENSG00000124212.5	0.00997
FKBP3	ENSG00000100442.10	0.00999
RP11-347I19.8	ENSG00000272849.1	0.01
RP11-13E5.2	ENSG00000237208.1	0.0101
PTPN21	ENSG00000070778.12	0.0101
NPDC1	ENSG00000107281.9	0.0101
CTB-113P19.4	ENSG00000260581.1	0.0102
LINC01481	ENSG00000257613.1	0.0102
HNRNPA1P48	ENSG00000224578.4	0.0102
PTEN	ENSG00000171862.9	0.0102
RP3-523K23.2	ENSG00000261116.1	0.0102
SLC51B	ENSG00000186198.3	0.0102
HILS1	ENSG00000188662.6	0.0103
AP006285.2	ENSG00000278919.1	0.0104
PTGDS	ENSG00000107317.11	0.0104
AC090044.2	ENSG00000224239.1	0.0105
RP11-54D18.4	ENSG00000234297.2	0.0105
CRYBB3	ENSG00000100053.9	0.0105
IFT57	ENSG00000114446.4	0.0105
ASCL4	ENSG00000187855.5	0.0105
ARC	ENSG00000198576.3	0.0106
RN7SL731P	ENSG00000264501.2	0.0106
SLC35F2	ENSG00000110660.14	0.0106
TRAPPC2	ENSG00000196459.13	0.0106
CTD-2626G11.2	ENSG00000268416.1	0.0107
RP11-25I15.1	ENSG00000240759.1	0.0107
C17orf50	ENSG00000270806.1	0.0107
KNTC1	ENSG00000184445.11	0.0107
FHIT	ENSG00000189283.9	0.0108
RP11-464F9.22	ENSG00000272791.1	0.0108
FBN1	ENSG00000166147.13	0.0108
KRTAP4-1	ENSG00000198443.6	0.0108
GNPTG	ENSG00000090581.9	0.0108
VPS35	ENSG00000069329.15	0.0108
RP11-168F9.2	ENSG00000272088.1	0.0108
RP11-198M15.1	ENSG00000215284.2	0.0108
RP11-302I18.1	ENSG00000232883.1	0.0109
TMEM217	ENSG00000172738.11	0.011
TINAGL1	ENSG00000142910.15	0.011
ANGPTL2	ENSG00000136859.9	0.011
PDE3A	ENSG00000172572.6	0.0111
TBC1D1	ENSG00000065882.15	0.0111
AC093850.2	ENSG00000230838.1	0.0111
NACC2	ENSG00000148411.7	0.0111
XXbac-BPG249D20.9	ENSG00000235781.1	0.0112
DES	ENSG00000175084.11	0.0112
C4BPB	ENSG00000123843.12	0.0112
FHL5	ENSG00000112214.10	0.0112
STXBP1	ENSG00000136854.17	0.0112
RP11-848P1.3	ENSG00000265743.1	0.0113
