# Supplementary material for: Comprehensive single-cell sequencing reveals the tumor microenvironment and tumor-specific characteristics in trachea squamous cell carcinoma
Source: Front Oncol. 2025 Aug 12;15:1575647. doi: 10.3389/fonc.2025.1575647 (PMC12378060; doi:10.3389/fonc.2025.1575647)
Supplement: Supplementary Figure 1 — (A) Violin plots show gene expression number, UMI counts and proration of mitochondrial after quality control. (B) UMAP plot of all cells, colored by patients. [file DataSheet1.zip › Supplementary file 6.XLSX]

## Sheet: Sheet1
Sample	Type	Sampling location	Sex	Age	Treatment	Ethnic
PT1	malignat	main airway	male	63	chemotherapy	HAN
PT2	malignat	right upper lobe airway	male	56	NO	HAN
PT3	malignat	propodeal	male	70	NO	HAN
PT4	malignat	Left upper lobe	male	74	chemotherapy	HAN
PT5	malignat	Left upper lobe	male	65	chemotherapy	HAN
PT6	non-malignat	Glottic granulation	female	36	NO	HAN
PT7	non-malignat	Left main bronchus	male	42	NO	HAN
