# Supplementary material for: Comprehensive single-cell sequencing reveals the tumor microenvironment and tumor-specific characteristics in trachea squamous cell carcinoma
Source: Front Oncol. 2025 Aug 12;15:1575647. doi: 10.3389/fonc.2025.1575647 (PMC12378060; doi:10.3389/fonc.2025.1575647)
Supplement: Supplementary Figure 1 — (A) Violin plots show gene expression number, UMI counts and proration of mitochondrial after quality control. (B) UMAP plot of all cells, colored by patients. [file DataSheet1.zip › Supplementary file 7.XLSX]

## Sheet: all cell
cluster	avg_log2FC	pct.1	pct.2	p_val_adj	gene
Macrophage	3.80769	0.777	0.202	0	CXCL3
Macrophage	3.72289	0.926	0.212	0	HLA-DRA
Macrophage	3.2667	0.875	0.138	0	LYZ
Macrophage	3.18357	0.901	0.268	0	CD74
Macrophage	3.09751	0.862	0.301	0	CTSL
Macrophage	3.08527	0.747	0.034	0	CD163
Macrophage	3.03749	0.954	0.504	0	CTSB
Macrophage	2.80672	0.849	0.165	0	HLA-DRB1
Macrophage	2.70825	0.761	0.104	0	HLA-DPA1
Macrophage	2.70676	0.604	0.02	0	MRC1
Macrophage	2.61641	0.591	0.037	0	SLC16A10
Macrophage	3.42149	0.568	0.04	3.13425e-292	C1QA
Macrophage	3.8795	0.589	0.083	2.94531e-282	EREG
Macrophage	3.41946	0.525	0.042	1.07302e-255	C1QB
Macrophage	2.86193	0.558	0.098	1.10103e-220	RNASE1
Macrophage	2.57562	0.47	0.061	1.22586e-196	APOC1
Macrophage	4.65552	0.547	0.127	4.9025e-183	CXCL5
Macrophage	2.89802	0.516	0.185	2.79477e-143	APOE
Macrophage	3.49154	0.703	0.425	4.90303e-140	SPP1
Macrophage	3.79677	0.375	0.077	2.63562e-128	CCL18
Mast cell	6.79867	0.988	0.013	0	TPSB2
Mast cell	6.38081	0.969	0.006	0	TPSAB1
Mast cell	6.06538	0.982	0.006	0	CPA3
Mast cell	3.89946	0.899	0.036	0	LTC4S
Mast cell	3.63223	0.82	0.002	0	MS4A2
Mast cell	3.42986	0.815	0.01	0	KIT
Mast cell	3.39162	0.816	0.009	0	HPGDS
Mast cell	3.332	0.81	0.008	0	SLC18A2
Mast cell	3.12491	0.761	0.026	0	GATA2
Mast cell	2.87802	0.901	0.273	1.44339e-277	CLU
Mast cell	3.18702	0.685	0.051	1.94851e-268	HPGD
Mast cell	2.7722	0.797	0.109	1.70028e-264	RGS1
Mast cell	3.1149	0.534	0.005	1.22122e-254	CLNK
Mast cell	3.74184	0.598	0.05	5.2296e-232	SLC24A3
Mast cell	2.95352	0.754	0.185	1.14651e-223	NSMCE1
Mast cell	3.1398	0.684	0.137	1.8934e-177	AREG
Mast cell	2.95328	0.595	0.154	3.06408e-144	FER
Mast cell	4.02471	0.309	0.003	1.69979e-136	CTSG
Mast cell	2.80912	0.497	0.108	1.24252e-113	AL390957.1
Mast cell	2.77883	0.412	0.076	3.38652e-91	NTM
Neutrophils	4.47204	0.935	0.234	0	G0S2
Neutrophils	4.21203	0.991	0.54	0	CXCL8
Neutrophils	4.06851	0.909	0.185	0	ALOX5AP
Neutrophils	3.95408	0.885	0.19	0	PHACTR1
Neutrophils	3.86853	0.957	0.218	0	BCL2A1
Neutrophils	3.76553	0.723	0.189	0	PLEK
Neutrophils	3.59375	0.99	0.669	0	NAMPT
Neutrophils	3.55983	0.778	0.122	0	SMIM25
Neutrophils	3.5345	0.828	0.386	0	IVNS1ABP
Neutrophils	3.45992	0.982	0.439	0	SRGN
Neutrophils	3.27644	0.93	0.617	0	IFITM2
Neutrophils	3.11102	0.68	0.098	0	CSF3R
Neutrophils	3.00208	0.727	0.163	0	TREM1
Neutrophils	3.35073	0.71	0.214	1.00077e-299	LCP2
Neutrophils	3.28062	0.579	0.064	5.41362e-274	OSM
Neutrophils	3.28314	0.549	0.071	1.28116e-255	IL1R2
Neutrophils	2.96803	0.421	0.028	2.21409e-206	FCGR3B
Neutrophils	3.09594	0.479	0.085	4.59217e-183	HCAR3
Neutrophils	3.06839	0.555	0.246	4.90798e-120	IL1RN
Neutrophils	3.7944	0.3	0.069	8.51233e-77	PI3
T cell	3.24012	0.783	0.18	0	IL32
T cell	3.02745	0.674	0.008	0	CD3D
T cell	2.96043	0.683	0.007	0	CD2
T cell	2.87216	0.729	0.076	0	CD52
T cell	2.87008	0.732	0.215	0	FYN
T cell	2.73682	0.602	0.009	0	TRBC2
T cell	2.57129	0.556	0.011	0	CD247
T cell	2.42969	0.542	0.018	9.76177e-283	CD7
T cell	3.84098	0.572	0.049	3.21164e-274	CCL5
T cell	2.38245	0.505	0.021	3.20667e-260	SKAP1
T cell	2.63669	0.644	0.177	3.32691e-249	CNOT6L
T cell	3.19819	0.472	0.005	1.02294e-246	GZMA
T cell	3.49842	0.489	0.027	1.05074e-239	NKG7
T cell	2.58384	0.522	0.043	1.24745e-236	STAT4
T cell	2.33919	0.434	0.004	1.42585e-223	TRBC1
T cell	2.56347	0.569	0.165	1.13214e-182	IL7R
T cell	3.3707	0.382	0.007	1.42229e-178	GZMB
T cell	2.33573	0.487	0.105	1.27886e-162	PARP8
T cell	2.54407	0.423	0.086	7.79001e-146	PDE3B
T cell	3.93309	0.3	0.011	1.67282e-133	GNLY
Endothelial	3.63748	0.898	0.077	0	VWF
Endothelial	3.22162	0.936	0.181	0	HSPG2
Endothelial	3.18403	0.874	0.046	0	PLVAP
Endothelial	2.99795	0.792	0.053	0	AQP1
Endothelial	2.92668	0.955	0.32	0	SPARCL1
Endothelial	2.89969	0.913	0.18	0	ENG
Endothelial	2.82879	0.903	0.166	0	GNG11
Endothelial	2.80268	0.903	0.126	0	PECAM1
Endothelial	2.78901	0.687	0.131	0	INSR
Endothelial	2.72459	0.72	0.087	0	FLT1
Endothelial	2.696	0.912	0.305	0	COL4A1
Endothelial	2.62178	0.823	0.019	0	ADGRL4
Endothelial	2.6097	0.91	0.261	0	A2M
Endothelial	2.507	0.815	0.08	0	RAMP2
Endothelial	2.4926	0.815	0.1	0	COL15A1
Endothelial	2.45269	0.989	0.381	0	IGFBP7
Endothelial	3.14017	0.585	0.043	1.23878e-280	CCL14
Endothelial	2.62973	0.47	0.031	5.64261e-217	ACKR1
Endothelial	2.9004	0.466	0.031	8.03929e-213	SELE
Endothelial	2.5548	0.497	0.186	8.10714e-104	IGFBP3
Epithelia	3.90169	0.874	0.301	0	KRT17
Epithelia	3.71939	0.863	0.161	0	KRT6A
Epithelia	3.25137	0.785	0.112	0	KRT5
Epithelia	3.20257	0.805	0.13	0	SFN
Epithelia	3.13874	0.738	0.094	0	CLDN4
Epithelia	3.06702	0.795	0.076	0	FXYD3
Epithelia	3.04768	0.757	0.091	0	TACSTD2
Epithelia	2.92489	0.846	0.205	0	PERP
Epithelia	2.87415	0.741	0.187	0	CSTA
Epithelia	2.56599	0.66	0.058	0	DSP
Epithelia	3.57035	0.699	0.149	1.92086e-303	S100A2
Epithelia	2.55762	0.583	0.052	1.44746e-283	GPX2
Epithelia	3.05879	0.467	0.101	3.25828e-167	KRT19
Epithelia	3.33714	0.451	0.084	2.71137e-149	KRT13
Epithelia	3.08695	0.418	0.064	1.03024e-140	SPRR2A
Epithelia	2.55575	0.358	0.04	1.16433e-125	SPRR2D
Epithelia	3.56687	0.438	0.124	1.93298e-112	LCN2
Epithelia	3.36063	0.404	0.153	3.1767e-95	KRT14
Epithelia	4.26327	0.334	0.074	5.83452e-84	SPRR3
Epithelia	2.67366	0.301	0.178	9.78414e-26	WFDC2
Fibroblast	3.78391	0.977	0.329	0	COL1A1
Fibroblast	3.74249	0.977	0.28	0	COL1A2
Fibroblast	3.37932	0.925	0.291	0	COL3A1
Fibroblast	3.1448	0.899	0.193	0	CALD1
Fibroblast	3.02978	0.833	0.117	0	COL6A3
Fibroblast	2.9983	0.707	0.133	0	DCN
Fibroblast	2.97485	0.743	0.164	0	LUM
Fibroblast	2.89598	0.907	0.218	0	FN1
Fibroblast	2.55913	0.783	0.208	0	COL6A2
Fibroblast	2.54777	0.851	0.125	0	FSTL1
Fibroblast	2.48349	0.755	0.081	0	COL5A2
Fibroblast	2.46379	0.681	0.063	0	CDH11
Fibroblast	2.72068	0.603	0.083	1.3355e-268	IGFBP5
Fibroblast	2.52596	0.689	0.201	1.79014e-240	COL6A1
Fibroblast	2.52919	0.466	0.022	9.21239e-230	LSAMP
Fibroblast	2.7144	0.572	0.12	7.32992e-205	MGP
Fibroblast	2.80268	0.396	0.059	7.96138e-159	NKAIN2
Fibroblast	2.47232	0.41	0.085	4.21075e-137	TAGLN
Fibroblast	2.82507	0.434	0.103	2.43693e-127	CXCL14
Fibroblast	2.55977	0.384	0.099	3.36672e-103	POSTN

## Sheet: Tcell
cluster	avg_log2FC	pct.1	pct.2	p_val_adj	gene
CD4+ Tconv_1	2.2622	0.58	0.151	9.77527e-139	THEMIS
CD4+ Tconv_1	1.71324	0.841	0.447	2.44915e-123	ARHGAP15
CD4+ Tconv_1	1.60966	0.715	0.323	3.70053e-103	ZBTB20
CD4+ Tconv_1	1.82858	0.59	0.224	3.44966e-94	INPP4B
CD4+ Tconv_1	2.17633	0.587	0.224	9.37397e-87	HSPA1B
CD4+ Tconv_1	1.78493	0.394	0.107	1.54388e-72	LINC01934
CD4+ Tconv_1	1.90024	0.352	0.09	1.92485e-66	ANK3
CD4+ Tconv_1	2.08895	0.606	0.319	2.81168e-61	HSPA1A
CD4+ Tconv_1	2.06557	0.532	0.358	3.39536e-33	HSPH1
CD4+ Tconv_1	1.77366	0.608	0.487	1.1932e-31	DNAJB1
CD4+ Tconv_2	1.7655	0.875	0.489	3.0693e-108	NIBAN1
CD4+ Tconv_2	2.23564	0.785	0.372	8.38733e-105	PDE3B
CD4+ Tconv_2	1.68146	0.792	0.337	3.63042e-103	SIK3
CD4+ Tconv_2	1.86389	0.626	0.193	1.87677e-102	P2RY8
CD4+ Tconv_2	1.88484	0.575	0.15	4.92879e-101	BACH2
CD4+ Tconv_2	1.67168	0.582	0.15	1.80147e-99	AP001011.1
CD4+ Tconv_2	1.5999	0.903	0.607	8.01459e-95	CNOT6L
CD4+ Tconv_2	1.80646	0.721	0.319	1.18921e-89	LINC00513
CD4+ Tconv_2	1.63265	0.774	0.438	4.8349e-73	CEMIP2
CD4+ Tconv_2	1.69521	0.487	0.179	5.47377e-53	CMSS1
NK_3	2.32227	0.478	0.043	2.64151e-85	TLE1
NK_3	2.30402	0.496	0.049	2.46629e-81	PELI2
NK_3	2.5065	0.805	0.197	1.12072e-60	AOAH
NK_3	2.24486	0.805	0.221	8.61013e-55	VAV3
NK_3	2.35178	0.885	0.371	1.77061e-48	RALGAPA1
NK_3	2.19964	0.894	0.4	2.82561e-45	PITPNC1
NK_3	2.42011	0.92	0.525	1.03224e-42	GNG2
NK_3	2.63145	0.841	0.408	7.1045e-41	NFKB1
NK_3	2.47721	0.903	0.509	1.22527e-40	STAT4
NK_3	2.21874	0.646	0.191	3.55698e-34	AREG
CD4+ Tregs_2	3.87605	0.699	0.037	0	AL136456.1
CD4+ Tregs_2	2.90955	0.803	0.107	1.03428e-272	IKZF2
CD4+ Tregs_2	2.37683	0.609	0.056	5.35484e-229	PLCL1
CD4+ Tregs_2	2.84244	0.622	0.066	6.61916e-223	LINC02694
CD4+ Tregs_2	2.21756	0.393	0.019	3.81844e-186	LINC02099
CD4+ Tregs_2	2.12721	0.475	0.043	3.94174e-172	RTKN2
CD4+ Tregs_2	2.31943	0.794	0.259	2.52558e-143	PHACTR2
CD4+ Tregs_2	2.30557	0.592	0.116	1.25119e-134	IL2RA
CD4+ Tregs_2	2.13468	0.833	0.321	1.71893e-131	LDLRAD4
CD4+ Tregs_2	2.15099	0.694	0.235	1.5391e-105	ZEB1
CD4+ Tregs_1	1.98622	0.573	0.136	7.36879e-108	TNFRSF4
CD4+ Tregs_1	1.22227	0.387	0.074	1.0045e-77	FOXP3
CD4+ Tregs_1	1.79397	0.603	0.209	1.18824e-74	TNFRSF18
CD4+ Tregs_1	1.33212	0.958	0.758	6.03543e-69	IL32
CD4+ Tregs_1	1.95551	0.694	0.319	4.02671e-65	LTB
CD4+ Tregs_1	1.26077	0.947	0.785	1.45549e-64	S100A4
CD4+ Tregs_1	1.33506	0.705	0.323	6.4338e-61	BATF
CD4+ Tregs_1	1.19196	0.434	0.134	2.21238e-50	IL2RA
CD4+ Tregs_1	1.14867	0.673	0.327	3.23454e-50	MAF
CD4+ Tregs_1	1.16664	0.589	0.429	7.06826e-12	LGALS1
NK_1	1.8432	0.6	0.104	1.90412e-130	CTSW
NK_1	1.98346	0.925	0.441	1.27884e-114	NKG7
NK_1	1.55473	0.742	0.208	1.46356e-100	KLRD1
NK_1	1.62185	0.884	0.326	2.76548e-98	GZMB
NK_1	2.31308	0.745	0.251	2.37848e-92	GNLY
NK_1	1.45997	0.414	0.064	2.58185e-91	FCGR3A
NK_1	1.82516	0.409	0.069	9.94219e-84	FGFBP2
NK_1	1.40667	0.748	0.273	4.74072e-74	PRF1
NK_1	1.3973	0.406	0.184	4.69972e-19	AREG
NK_1	1.40975	0.406	0.247	1.2061e-06	MT1X
CD4+ Tregs_3	3.26499	0.818	0.018	1.26714e-185	FGD4
CD4+ Tregs_3	3.72938	0.909	0.031	4.82938e-149	DOCK4
CD4+ Tregs_3	3.45271	0.848	0.053	2.15758e-81	AQP9
CD4+ Tregs_3	3.03964	0.758	0.042	2.33859e-80	C5AR1
CD4+ Tregs_3	3.36303	0.848	0.08	2.72434e-56	LUCAT1
CD4+ Tregs_3	3.3666	0.939	0.116	1.73366e-50	PLAUR
CD4+ Tregs_3	2.9239	0.848	0.133	5.21084e-33	G0S2
CD4+ Tregs_3	2.9096	0.97	0.279	3.68439e-23	S100A9
CD4+ Tregs_3	3.63536	1	0.481	9.33581e-20	NAMPT
CD4+ Tregs_3	3.62322	0.97	0.474	1.64251e-17	CXCL8
NK_2	2.70811	0.713	0.104	7.23594e-91	TXK
NK_2	2.50239	0.739	0.13	4.42802e-80	MCTP2
NK_2	2.13374	0.539	0.07	2.88579e-68	LINC00299
NK_2	1.97234	0.539	0.08	2.02915e-61	PLCG2
NK_2	2.01674	0.557	0.084	5.31718e-61	GFOD1
NK_2	1.99548	0.774	0.172	1.18315e-59	TYROBP
NK_2	2.28891	0.504	0.079	1.4625e-53	KLRC1
NK_2	2.16618	0.47	0.072	5.11917e-50	KLRF1
NK_2	2.08287	0.522	0.093	7.70326e-49	ZBTB16
NK_2	2.59856	0.843	0.282	1.94687e-48	GNLY
CD4+ Tconv_3	1.24773	0.967	0.926	2.53704e-79	RPS8
CD4+ Tconv_3	1.0824	0.976	0.955	3.29127e-79	RPL32
CD4+ Tconv_3	1.16475	0.952	0.92	4.78295e-73	RPS6
CD4+ Tconv_3	1.214	0.949	0.909	7.22181e-65	RPS3A
CD4+ Tconv_3	1.09215	0.911	0.782	6.47163e-60	RPS20
CD4+ Tconv_3	1.17837	0.411	0.1	1.3898e-54	CCR7
CD4+ Tconv_3	1.08431	0.902	0.707	3.89303e-48	PABPC1
CD4+ Tconv_3	1.13224	0.851	0.704	1.15388e-43	EEF1B2
CD4+ Tconv_3	1.24956	0.604	0.309	3.78757e-31	KLF2
CD4+ Tconv_3	1.19548	0.72	0.494	2.33036e-18	FOS
CD8+ T	2.07389	0.652	0.179	7.33354e-136	GZMK
CD8+ T	1.79455	0.879	0.393	3.87581e-134	GZMA
CD8+ T	1.50937	0.606	0.149	6.41922e-122	CD8A
CD8+ T	1.62122	0.721	0.243	3.31452e-120	HLA-DRB1
CD8+ T	1.35014	0.915	0.406	1.03787e-119	NKG7
CD8+ T	1.39337	0.956	0.497	8.29646e-119	CCL5
CD8+ T	1.83455	0.762	0.329	2.25701e-87	CCL4
CD8+ T	1.81813	0.7	0.32	5.08689e-68	GZMB
CD8+ T	1.28416	0.574	0.23	3.92639e-64	HLA-DRA
CD8+ T	1.31056	0.35	0.134	2.82985e-32	CCL4L2
CD4+ Tconv_4	4.66835	0.936	0.113	1.48624e-155	G0S2
CD4+ Tconv_4	3.49443	0.927	0.151	2.70075e-122	BCL2A1
CD4+ Tconv_4	3.68352	0.67	0.083	3.1547e-97	IL1RN
CD4+ Tconv_4	4.10094	0.853	0.182	2.33144e-87	IL1B
CD4+ Tconv_4	3.1637	0.606	0.075	1.25679e-83	PTGS2
CD4+ Tconv_4	3.67891	0.798	0.158	8.13368e-80	S100A8
CD4+ Tconv_4	3.11222	1	0.469	1.59615e-70	NAMPT
CD4+ Tconv_4	3.54379	0.917	0.265	3.10149e-70	S100A9
CD4+ Tconv_4	3.87358	0.982	0.427	8.90802e-70	SOD2
CD4+ Tconv_4	4.97106	0.972	0.463	4.45601e-64	CXCL8

## Sheet: Fibroblast
cluster	avg_log2FC	pct.1	pct.2	p_val_adj	gene
DCN+CAF	2.32415	0.697	0.257	0	POSTN
DCN+CAF	2.27612	0.7	0.194	0	RARRES2
DCN+CAF	2.10649	0.356	0.039	0	PTGDS
DCN+CAF	2.10464	0.856	0.386	0	CTHRC1
DCN+CAF	1.97953	0.878	0.638	0	DCN
DCN+CAF	1.76927	0.889	0.685	0	LUM
DCN+CAF	1.7636	0.785	0.368	0	CTSK
DCN+CAF	1.69642	0.52	0.101	0	DIO2
DCN+CAF	2.55498	0.367	0.077	1.35757e-253	MMP1
DCN+CAF	2.3552	0.434	0.166	8.43965e-215	MMP11
CXCL8+CAF	3.04399	0.65	0.166	0	S100A9
CXCL8+CAF	2.60203	0.459	0.094	0	S100A8
CXCL8+CAF	1.98713	0.885	0.632	0	CRIP1
CXCL8+CAF	2.21668	0.385	0.077	1.92624e-274	KRT13
CXCL8+CAF	2.01432	0.592	0.351	1.08138e-219	CXCL8
CXCL8+CAF	3.74515	0.252	0.035	1.94831e-188	HBB
CXCL8+CAF	2.07412	0.365	0.143	1.9592e-165	CD74
CXCL8+CAF	1.94021	0.304	0.096	1.73232e-138	KRT5
CXCL8+CAF	1.9286	0.365	0.192	7.11205e-113	SRGN
CXCL8+CAF	1.98959	0.254	0.187	3.67687e-26	S100A2
CENPF+CAF	2.91784	0.915	0.11	0	CENPF
CENPF+CAF	2.91252	0.882	0.099	0	TOP2A
CENPF+CAF	2.61004	0.906	0.263	0	HMGB2
CENPF+CAF	2.56391	0.835	0.32	0	HIST1H4C
CENPF+CAF	2.39887	0.822	0.078	0	ASPM
CENPF+CAF	2.3187	0.786	0.172	0	LINC01162
CENPF+CAF	2.15513	0.859	0.074	0	NUSAP1
CENPF+CAF	2.05975	0.918	0.319	0	SMC4
CENPF+CAF	2.05705	0.831	0.053	0	MKI67
CENPF+CAF	2.01003	0.752	0.048	0	UBE2C
RGS5+CAF	3.18425	0.904	0.103	0	RGS5
RGS5+CAF	2.96498	0.838	0.258	0	ACTA2
RGS5+CAF	2.86747	0.92	0.17	0	NDUFA4L2
RGS5+CAF	2.75852	0.998	0.712	0	IGFBP7
RGS5+CAF	2.61872	0.977	0.349	0	COL18A1
RGS5+CAF	2.56002	0.966	0.645	0	COL4A1
RGS5+CAF	2.50883	0.893	0.158	0	CCDC102B
RGS5+CAF	2.42912	0.83	0.171	0	PPP1R14A
RGS5+CAF	2.41157	0.965	0.44	0	SPARCL1
RGS5+CAF	2.40959	0.907	0.35	0	TAGLN
CXCL14+CAF	3.08639	0.799	0.301	0	CXCL14
CXCL14+CAF	2.27477	0.617	0.157	0	FGFBP2
CXCL14+CAF	2.07248	0.667	0.194	0	SCUBE3
CXCL14+CAF	1.98998	0.802	0.445	0	RUNX2
CXCL14+CAF	1.91399	0.708	0.328	0	SPP1
CXCL14+CAF	1.85737	0.577	0.146	0	AC092691.1
CXCL14+CAF	1.73476	0.67	0.215	0	GALNT17
CXCL14+CAF	1.65298	0.803	0.429	0	EHBP1
CXCL14+CAF	1.62769	0.854	0.615	0	CDH11
CXCL14+CAF	1.74112	0.421	0.152	1.30255e-208	SLPI
