# Supplementary material for: Comprehensive single-cell sequencing reveals the tumor microenvironment and tumor-specific characteristics in trachea squamous cell carcinoma
Source: Front Oncol. 2025 Aug 12;15:1575647. doi: 10.3389/fonc.2025.1575647 (PMC12378060; doi:10.3389/fonc.2025.1575647)
Supplement: Supplementary Figure 1 — (A) Violin plots show gene expression number, UMI counts and proration of mitochondrial after quality control. (B) UMAP plot of all cells, colored by patients. [file DataSheet1.zip › Supplementary file 8.XLSX]

## Sheet: Table2
p_val	avg_log2FC	pct.1	pct.2	p_val_adj	group	gene
0	1.86844	0.352	0.008	0	malignant	FGFBP2
0	1.8096	0.768	0.734	0	malignant	AUTS2
0	1.57036	0.336	0.001	0	malignant	AC092691.1
0	1.55915	0.728	0.698	0	malignant	EHBP1
0	1.52526	0.726	0.706	0	malignant	IGF2BP2
0	1.49905	0.999	1	0	malignant	FTL
0	1.45538	0.375	0.118	0	malignant	LINC01162
0	1.42358	0.868	0.89	0	malignant	HSPA1A
0	1.40405	0.87	0.833	0	malignant	CDH11
0	1.37665	0.376	0	0	malignant	LINC01505
0	1.33996	0.368	0.001	0	malignant	NLGN1
0	1.33484	0.401	0.006	0	malignant	AKR1B10
0	1.32364	0.403	0	0	malignant	LRRTM4
0	1.31873	0.823	0.862	0	malignant	ZBTB20
0	1.29409	0.911	0.865	0	malignant	LPP
0	1.27067	0.388	0.025	0	malignant	AKR1C2
0	1.26428	0.702	0.685	0	malignant	TTC28
0	1.25031	0.417	0.001	0	malignant	SOX2-OT
0	1.24842	0.418	0.131	0	malignant	HDAC9
0	1.24755	0.358	0.004	0	malignant	COL11A1
0	1.24078	0.337	0	0	malignant	BX284613.2
0	1.22844	0.419	0	0	malignant	LINC02163
0	1.19099	0.403	0.003	0	malignant	SCN9A
0	1.17635	0.253	0.005	0	malignant	CCN3
0	1.16808	0.399	0.003	0	malignant	ADGRL3
0	1.16016	0.732	0.729	0	malignant	PPFIA1
0	1.15623	0.778	0.799	0	malignant	HSPA1B
0	1.13876	0.333	0.029	0	malignant	ITGBL1
0	1.13815	0.409	0.007	0	malignant	SLC7A11
0	1.13109	0.453	0.19	0	malignant	SYT1
0	1.1179	0.377	0	0	malignant	SOST
0	1.10395	0.42	0.012	0	malignant	SOX2
0	1.10132	0.385	0	0	malignant	HHIP
0	1.09826	0.796	0.808	0	malignant	FXR1
0	1.09261	0.408	0.001	0	malignant	LINC01876
0	1.09145	0.775	0.731	0	malignant	ZFAND3
0	1.08834	0.693	0.692	0	malignant	TXNRD1
0	1.08791	0.717	0.713	0	malignant	DLG1
0	1.08121	0.434	0.068	0	malignant	FBN2
0	1.05784	0.417	0.013	0	malignant	ADAM23
0	1.03734	0.375	0.001	0	malignant	AC026341.1
0	1.03731	0.401	0.001	0	malignant	AC104041.1
0	1.03553	0.454	0.045	0	malignant	TCF7L1
0	1.03025	0.364	0	0	malignant	AC009264.1
0	1.02688	0.308	0.007	0	malignant	FAM155A
0	1.0251	0.437	0.021	0	malignant	TPD52L1
0	1.01944	0.452	0.022	0	malignant	PTPN4
0	1.01586	0.37	0	0	malignant	AC024230.1
0	0.995677	0.408	0.009	0	malignant	RAD51B
0	0.994419	0.381	0.026	0	malignant	CENPP
0	0.992968	0.369	0.009	0	malignant	HMGA2
0	0.991397	0.394	0	0	malignant	AL110292.1
0	0.986826	0.423	0.024	0	malignant	PHGDH
0	0.978973	0.376	0.017	0	malignant	LIMCH1
0	0.975565	0.86	0.895	0	malignant	ANTXR1
0	0.975392	0.35	0.018	0	malignant	PLCB4
0	0.973813	0.43	0.011	0	malignant	SCFD2
0	0.970598	0.45	0.028	0	malignant	KLF12
0	0.968778	0.4	0.007	0	malignant	AP002495.1
0	0.96837	0.299	0	0	malignant	ADARB2
0	0.968131	0.744	0.721	0	malignant	STAG1
0	0.962858	0.351	0.001	0	malignant	ADGRV1
0	0.956178	0.392	0.041	0	malignant	DOCK4
0	0.956107	0.382	0.006	0	malignant	FHIT
0	0.952738	0.39	0.045	0	malignant	NHS
0	0.951086	0.318	0.001	0	malignant	DLK1
0	0.95049	0.422	0.046	0	malignant	TEX41
0	0.947244	0.446	0.053	0	malignant	TMTC1
0	0.9465	0.382	0.031	0	malignant	MAP2
0	0.93925	0.389	0.012	0	malignant	FOXP2
0	0.938999	0.336	0.003	0	malignant	SOX6
0	0.938466	0.391	0.069	0	malignant	ZSWIM6
0	0.937778	0.419	0.047	0	malignant	TRIM2
0	0.932276	0.368	0.028	0	malignant	GPC3
0	0.930466	0.439	0.052	0	malignant	TANC2
0	0.923839	0.456	0.034	0	malignant	PDGFC
0	0.922775	0.845	0.865	0	malignant	HSPD1
0	0.915181	0.378	0.001	0	malignant	AL390957.1
0	0.906817	0.307	0.009	0	malignant	SHROOM3
0	0.90492	0.812	0.796	0	malignant	ASAP1
0	0.904329	0.476	0.036	0	malignant	TMCC1
0	0.898506	0.356	0	0	malignant	CTNNA2
0	0.895216	0.996	1	0	malignant	RPL35A
0	0.893432	0.269	0.004	0	malignant	NRXN3
0	0.891415	0.395	0.103	0	malignant	SAMD4A
0	0.889181	0.787	0.783	0	malignant	CCT4
0	0.889009	0.338	0.003	0	malignant	UNC5C
0	0.88875	0.99	0.995	0	malignant	HSP90AB1
0	0.885481	0.43	0.074	0	malignant	PDZRN3
0	0.88461	0.341	0	0	malignant	LINC01194
0	0.88138	0.478	0.04	0	malignant	DIP2C
0	0.878314	0.491	0.083	0	malignant	YEATS2
0	0.87618	0.478	0.042	0	malignant	COG5
0	0.87569	0.371	0.034	0	malignant	NIBAN1
0	0.87531	0.441	0.051	0	malignant	RNF217
0	0.868947	0.33	0.002	0	malignant	LINC01572
0	0.866377	0.421	0.017	0	malignant	NUBPL
0	0.865698	0.408	0.046	0	malignant	PKP4
0	0.861328	0.415	0.02	0	malignant	BTBD9
0	0.86005	0.413	0.012	0	malignant	PIR
0	0.853264	0.398	0.017	0	malignant	CDCA7L
0	0.84656	0.386	0.008	0	malignant	DNAH14
0	0.839846	0.36	0.01	0	malignant	NAALADL2
0	0.838743	0.331	0	0	malignant	AC116049.2
0	0.834311	0.899	0.915	0	malignant	AP2M1
0	0.831998	0.318	0.003	0	malignant	2022-03-01
0	0.831531	0.319	0	0	malignant	MIR548XHG
0	0.830698	0.355	0.042	0	malignant	ABLIM1
0	0.830462	0.387	0.016	0	malignant	PRKD1
0	0.8271	0.255	0.001	0	malignant	TAC1
0	0.82214	0.259	0.003	0	malignant	PLCH1
0	0.818743	0.447	0.046	0	malignant	AC027644.3
0	0.817686	0.271	0	0	malignant	PTCHD1-AS
0	0.816111	0.474	0.052	0	malignant	BABAM2
0	0.815245	0.308	0.001	0	malignant	NCAM1
0	0.815126	0.365	0	0	malignant	CASC9
0	0.808265	0.46	0.045	0	malignant	SPRED2
0	0.807722	0.483	0.076	0	malignant	NCOA1
0	0.805582	0.378	0.032	0	malignant	PELI2
0	0.805271	0.489	0.066	0	malignant	FTO
0	0.803678	0.426	0.039	0	malignant	HDAC4
0	0.802245	0.278	0.007	0	malignant	ABCA13
0	0.799754	0.374	0.007	0	malignant	LINC01473
0	0.796661	0.393	0.033	0	malignant	MAGI3
0	0.794915	0.276	0.024	0	malignant	RPS4Y1
0	0.794416	0.376	0	0	malignant	CTAG2
0	0.792534	0.479	0.139	0	malignant	ZNF521
0	0.792311	0.421	0.026	0	malignant	SCMH1
0	0.791528	0.442	0.062	0	malignant	MSI2
0	0.79111	0.372	0.011	0	malignant	DLEU1
0	0.788246	0.332	0.001	0	malignant	BMPR1B
0	0.787552	0.317	0	0	malignant	LINC02428
0	0.782609	0.35	0.041	0	malignant	LRMDA
0	0.772611	0.432	0.074	0	malignant	HIPK2
0	0.768844	0.442	0.039	0	malignant	MRTFA
0	0.767668	0.374	0	0	malignant	AP002336.2
0	0.766898	0.433	0.046	0	malignant	RABGAP1L
0	0.766638	0.359	0.016	0	malignant	EPB41L5
0	0.765341	0.329	0.015	0	malignant	MELTF
0	0.762787	0.352	0.022	0	malignant	KALRN
0	0.75903	0.315	0.002	0	malignant	LYPD6B
0	0.757882	0.311	0	0	malignant	AC129926.2
0	0.756861	0.495	0.182	0	malignant	MBD5
0	0.753569	0.307	0.01	0	malignant	RBP4
0	0.747806	0.431	0.124	0	malignant	PTPRK
0	0.746963	0.407	0.101	0	malignant	KIAA1217
0	0.745216	0.33	0.015	0	malignant	TMTC2
0	0.742511	0.275	0.002	0	malignant	ESRRG
0	0.739417	0.455	0.065	0	malignant	PIBF1
0	0.738273	0.443	0.038	0	malignant	COP1
0	0.736658	0.332	0	0	malignant	AC106799.2
0	0.735849	0.418	0.041	0	malignant	RPS6KC1
0	0.735834	0.332	0.013	0	malignant	PTCH1
0	0.734613	0.455	0.094	0	malignant	RAPGEF2
0	0.732199	0.375	0.024	0	malignant	GPHN
0	0.73086	0.354	0.016	0	malignant	MB21D2
0	0.7297	0.267	0.002	0	malignant	MIR924HG
0	0.72865	0.446	0.061	0	malignant	ADK
0	0.725637	0.488	0.109	0	malignant	BRAF
0	0.722573	0.457	0.059	0	malignant	CASK
0	0.721789	0.435	0.07	0	malignant	GMCL1
0	0.718683	0.337	0.006	0	malignant	C1QL1
0	0.718428	0.324	0.044	0	malignant	LDLRAD4
0	0.718228	0.399	0.044	0	malignant	RPS6KA2
0	0.717126	0.369	0.05	0	malignant	MYO1E
0	0.716713	0.321	0.004	0	malignant	TPRG1
0	0.716657	0.336	0.033	0	malignant	SH3RF3
0	0.716588	0.266	0.004	0	malignant	NAV3
0	0.71636	0.423	0.072	0	malignant	SDC1
0	0.715308	0.293	0.014	0	malignant	RNF150
0	0.710743	0.444	0.069	0	malignant	ACTL6A
0	0.708229	0.319	0.009	0	malignant	TENM4
0	0.70651	0.36	0.02	0	malignant	CADM1
0	0.705605	0.356	0.015	0	malignant	SUPT3H
0	0.70466	0.313	0.015	0	malignant	SLIT2
0	0.704322	0.316	0.001	0	malignant	LINC02315
0	0.702958	0.434	0.101	0	malignant	KLHL24
0	0.70114	0.483	0.097	0	malignant	TFDP2
0	0.699878	0.815	0.811	0	malignant	SEPTIN11
0	0.698238	0.332	0.006	0	malignant	BCL11A
0	0.69633	0.343	0.01	0	malignant	TCEAL2
0	0.694521	0.299	0	0	malignant	KCNMB2
0	0.693981	0.357	0.01	0	malignant	LINC00174
0	0.691044	0.362	0.019	0	malignant	TPCN2
0	0.689664	0.412	0.035	0	malignant	SENP2
0	0.689256	0.361	0.015	0	malignant	CD163L1
0	0.688859	0.397	0.03	0	malignant	FADD
0	0.68692	0.498	0.157	0	malignant	OPA1
0	0.684611	0.376	0.058	0	malignant	NPAS2
0	0.683646	0.517	0.181	0	malignant	PARL
0	0.681829	0.391	0.017	0	malignant	DUXAP8
0	0.681734	0.416	0.051	0	malignant	FBXW7
0	0.681612	0.28	0.002	0	malignant	PCAT1
0	0.681228	0.466	0.086	0	malignant	PPP3R1
0	0.675896	0.426	0.094	0	malignant	TSC22D2
0	0.675838	0.513	0.158	0	malignant	WDR70
0	0.675474	0.298	0.004	0	malignant	NLGN4X
0	0.675168	0.396	0.042	0	malignant	MTHFD1L
0	0.671618	0.417	0.061	0	malignant	NBAS
0	0.671569	0.321	0.035	0	malignant	MAGI2
0	0.670959	0.377	0.024	0	malignant	LTO1
0	0.670616	0.362	0.017	0	malignant	INVS
0	0.669584	0.295	0	0	malignant	AC011029.1
0	0.667245	0.35	0.066	0	malignant	CAMK1D
0	0.666895	0.241	0	0	malignant	TMEM132D
0	0.666029	0.394	0.059	0	malignant	PTPN13
0	0.665402	0.345	0.013	0	malignant	ME1
0	0.664568	0.476	0.122	0	malignant	SNHG25
0	0.662485	0.445	0.07	0	malignant	TSN
0	0.662065	0.371	0.028	0	malignant	CDKAL1
0	0.660412	0.414	0.06	0	malignant	CDK6
0	0.660021	0.401	0.04	0	malignant	VPS54
0	0.657114	0.299	0.021	0	malignant	ERG
0	0.656789	0.31	0.042	0	malignant	MID1
0	0.656183	0.332	0.021	0	malignant	PRIM2
0	0.654283	0.397	0.04	0	malignant	NCOA2
0	0.653285	0.409	0.06	0	malignant	AARS
0	0.652662	0.338	0.06	0	malignant	LGR4
0	0.651245	0.483	0.091	0	malignant	CCNY
0	0.648646	0.495	0.104	0	malignant	FUBP1
0	0.648058	0.479	0.098	0	malignant	ANKIB1
0	0.647556	0.318	0.004	0	malignant	OSGIN1
0	0.647144	0.377	0.055	0	malignant	GSE1
0	0.646452	0.258	0.001	0	malignant	CCSER1
0	0.645528	0.385	0.042	0	malignant	HIBCH
0	0.644554	0.364	0.043	0	malignant	NOVA1
0	0.644526	0.459	0.096	0	malignant	UBXN7
0	0.642749	0.407	0.054	0	malignant	ABCC5
0	0.64162	0.323	0.03	0	malignant	CPED1
0	0.641147	0.514	0.172	0	malignant	DVL3
0	0.64081	0.353	0.038	0	malignant	DLEU2
0	0.640278	0.321	0.034	0	malignant	EZH2
0	0.638597	0.352	0.018	0	malignant	SLC39A11
0	0.638596	0.321	0.02	0	malignant	KCNT2
0	0.63649	0.366	0.055	0	malignant	SLC7A5
0	0.635968	0.425	0.057	0	malignant	AC118549.1
0	0.635617	0.326	0.055	0	malignant	PTPRD
0	0.634918	0.474	0.103	0	malignant	EML4
0	0.634536	0.443	0.084	0	malignant	PIK3CA
0	0.632699	0.455	0.136	0	malignant	LARP6
0	0.632431	0.994	1	0	malignant	RPL8
0	0.630933	0.283	0.016	0	malignant	EPHA4
0	0.62982	0.313	0.019	0	malignant	ARL15
0	0.629805	0.395	0.042	0	malignant	VRK2
0	0.625544	0.263	0.005	0	malignant	AFF3
0	0.621698	0.249	0.001	0	malignant	ADCY2
0	0.621604	0.396	0.096	0	malignant	DTYMK
0	0.620918	0.351	0.036	0	malignant	CDKL5
0	0.618079	0.279	0.009	0	malignant	BACH2
0	0.617615	0.471	0.086	0	malignant	VOPP1
0	0.615821	0.388	0.067	0	malignant	ALDH3A2
0	0.615544	0.375	0.024	0	malignant	TYW1
0	0.614687	0.333	0.018	0	malignant	TLN2
0	0.614209	0.435	0.089	0	malignant	IARS
0	0.613825	0.501	0.139	0	malignant	GIGYF2
0	0.613805	0.29	0	0	malignant	CHRM3
0	0.61301	0.313	0.003	0	malignant	AP000487.1
0	0.61249	0.252	0.001	0	malignant	TENM1
0	0.612235	0.355	0.063	0	malignant	CASC15
0	0.610701	0.294	0.015	0	malignant	WNT5B
0	0.610251	0.332	0	0	malignant	PRAME
0	0.609662	0.414	0.093	0	malignant	RNF168
0	0.607645	0.381	0.038	0	malignant	THADA
0	0.607594	0.386	0.084	0	malignant	PCGF5
0	0.605564	0.402	0.072	0	malignant	AEBP2
0	0.604706	0.261	0.001	0	malignant	LINC01515
0	0.604031	0.355	0.026	0	malignant	TRAPPC9
0	0.60384	0.49	0.135	0	malignant	GCSH
0	0.600543	0.33	0.024	0	malignant	SPATA5
0	0.600255	0.248	0	0	malignant	SCN1A-AS1
0	0.600253	0.444	0.09	0	malignant	DCUN1D1
0	0.599552	0.441	0.088	0	malignant	TLK1
0	0.598055	0.288	0.015	0	malignant	TNIK
0	0.596245	0.352	0.043	0	malignant	GRB10
0	0.595917	0.277	0	0	malignant	LINC00355
0	0.595455	0.393	0.09	0	malignant	HIP1
0	0.595116	0.44	0.084	0	malignant	VKORC1L1
0	0.594758	0.385	0.059	0	malignant	ATR
0	0.594564	0.427	0.06	0	malignant	MTX2
0	0.59455	0.481	0.094	0	malignant	KCMF1
0	0.593537	0.362	0.034	0	malignant	CERS6
0	0.591754	0.352	0.039	0	malignant	RNF121
0	0.591446	0.448	0.088	0	malignant	SDCCAG8
0	0.591282	0.288	0.007	0	malignant	DHCR7
0	0.591253	0.249	0	0	malignant	LINC02267
0	0.590961	0.279	0	0	malignant	AL139023.1
0	0.590486	0.343	0.016	0	malignant	TMEM44-AS1
0	0.590223	0.404	0.089	0	malignant	CCDC14
0	0.587828	0.367	0.078	0	malignant	SRGAP1
0	0.587201	0.294	0.011	0	malignant	STRBP
0	0.586667	0.373	0.047	0	malignant	MAP4K3
0	0.586118	0.4	0.065	0	malignant	WDFY3
0	0.584881	0.342	0.045	0	malignant	CEP112
0	0.584142	0.369	0.081	0	malignant	NEDD9
0	0.584072	0.44	0.101	0	malignant	MON2
0	0.583506	0.385	0.047	0	malignant	LSG1
0	0.582571	0.356	0.027	0	malignant	ACACA
0	0.580861	0.464	0.103	0	malignant	RYK
0	0.580822	0.323	0.018	0	malignant	FANCL
0	0.577667	0.412	0.055	0	malignant	PFN2
0	0.57737	0.43	0.088	0	malignant	SPECC1L
0	0.57715	0.368	0.054	0	malignant	TRMT11
0	0.576271	0.415	0.088	0	malignant	DCXR
0	0.575858	0.473	0.106	0	malignant	2022-03-07
0	0.57523	0.385	0.055	0	malignant	UBR3
0	0.574252	0.344	0.042	0	malignant	GMDS
0	0.574109	0.512	0.201	0	malignant	PPP6R3
0	0.573743	0.332	0.032	0	malignant	PRH1
0	0.573099	0.366	0.055	0	malignant	MLF1
0	0.572807	0.372	0.049	0	malignant	USP32
0	0.571413	0.319	0.035	0	malignant	KIZ
0	0.571272	0.464	0.111	0	malignant	BUD23
0	0.570043	0.277	0.004	0	malignant	BEX2
0	0.570004	0.25	0	0	malignant	AC090809.1
0	0.569972	0.28	0.003	0	malignant	PCSK1N
0	0.568451	0.352	0.032	0	malignant	DIS3L2
0	0.568075	0.445	0.103	0	malignant	UBA6
0	0.56749	0.42	0.084	0	malignant	ATP6V1A
0	0.567465	0.353	0.053	0	malignant	MAPK8
0	0.566646	0.283	0.021	0	malignant	ABCC3
0	0.565684	0.375	0.066	0	malignant	FAM13A
0	0.56459	0.351	0.043	0	malignant	POU2F1
0	0.564546	0.284	0.026	0	malignant	RFC4
0	0.562367	0.436	0.102	0	malignant	ATP2C1
0	0.562113	0.369	0.043	0	malignant	SLC25A13
0	0.561489	0.366	0.042	0	malignant	RNF38
0	0.560162	0.51	0.199	0	malignant	GPATCH8
0	0.55964	0.267	0	0	malignant	MIR4713HG
0	0.559256	0.432	0.089	0	malignant	GMPS
0	0.557048	0.448	0.092	0	malignant	SS18
0	0.556539	0.341	0.041	0	malignant	CCDC18-AS1
0	0.556479	0.456	0.113	0	malignant	USP33
0	0.555753	0.298	0.026	0	malignant	COL24A1
0	0.555441	0.426	0.107	0	malignant	HINT2
0	0.554644	0.417	0.082	0	malignant	ICE1
0	0.554563	0.379	0.052	0	malignant	TNPO3
0	0.55405	0.353	0.053	0	malignant	PPP2R3A
0	0.553964	0.315	0.022	0	malignant	PRKCE
0	0.553543	0.359	0.05	0	malignant	HDAC8
0	0.553496	0.339	0.033	0	malignant	ABCB6
0	0.553122	0.443	0.108	0	malignant	CCND2
0	0.55285	0.433	0.125	0	malignant	RPA3
0	0.552233	0.421	0.083	0	malignant	PHC3
0	0.54924	0.503	0.141	0	malignant	MRPL3
0	0.549093	0.406	0.09	0	malignant	RICTOR
0	0.548905	0.341	0.034	0	malignant	ATP9B
0	0.548012	0.284	0.002	0	malignant	LAMTOR5-AS1
0	0.547376	0.424	0.084	0	malignant	DCBLD2
0	0.547244	0.373	0.052	0	malignant	PTBP2
0	0.547124	0.377	0.06	0	malignant	RASA2
0	0.546896	0.366	0.081	0	malignant	GLI3
0	0.546164	0.275	0.022	0	malignant	LARGE1
0	0.546109	0.388	0.077	0	malignant	BRIX1
0	0.546003	0.263	0.002	0	malignant	AC009271.1
0	0.544995	0.422	0.085	0	malignant	NIPSNAP2
0	0.544543	0.455	0.114	0	malignant	XRN1
0	0.544193	0.388	0.069	0	malignant	GPC1
0	0.54083	0.246	0	0	malignant	AL583808.1
0	0.540357	0.435	0.095	0	malignant	ARFGEF1
0	0.538622	0.422	0.105	0	malignant	HLTF
0	0.538238	0.471	0.117	0	malignant	HDDC2
0	0.536632	0.448	0.099	0	malignant	PUM2
0	0.536131	0.409	0.072	0	malignant	ZNF131
0	0.535905	0.391	0.069	0	malignant	UBAP1
0	0.535261	0.445	0.103	0	malignant	UBE3C
0	0.534574	0.38	0.088	0	malignant	PNO1
0	0.534411	0.462	0.133	0	malignant	GNAQ
0	0.533766	0.417	0.091	0	malignant	GUSB
0	0.533458	0.466	0.117	0	malignant	CDC73
0	0.533054	0.298	0.012	0	malignant	FANCC
0	0.532732	0.369	0.069	0	malignant	BICD1
0	0.531366	0.393	0.071	0	malignant	ARL13B
0	0.529426	0.321	0.024	0	malignant	UMAD1
0	0.528433	0.456	0.142	0	malignant	UBE2E1
0	0.528402	0.44	0.127	0	malignant	BAZ2B
0	0.52763	0.481	0.134	0	malignant	TMEM98
0	0.527458	0.243	0	0	malignant	AL358232.2
0	0.526756	0.285	0.03	0	malignant	SVEP1
0	0.526159	0.396	0.08	0	malignant	RANBP9
0	0.526034	0.385	0.082	0	malignant	PSME4
0	0.524963	0.368	0.052	0	malignant	TBC1D22A
0	0.524668	0.414	0.089	0	malignant	CD2AP
0	0.523263	0.268	0.019	0	malignant	PEG10
0	0.522226	0.441	0.124	0	malignant	ASXL1
0	0.522108	0.242	0	0	malignant	AC093895.1
0	0.521825	0.429	0.09	0	malignant	FIP1L1
0	0.521823	0.428	0.091	0	malignant	CUL1
0	0.521416	0.321	0.041	0	malignant	XPR1
0	0.521271	0.254	0.004	0	malignant	PRKN
0	0.521182	0.345	0.045	0	malignant	ACYP2
0	0.521047	0.422	0.091	0	malignant	GPATCH2
0	0.519418	0.426	0.103	0	malignant	AGFG1
0	0.519292	0.243	0.002	0	malignant	CYP1B1-AS1
0	0.516714	0.454	0.128	0	malignant	DNPH1
0	0.516078	0.428	0.095	0	malignant	CNOT4
0	0.515906	0.255	0.005	0	malignant	DGKG
0	0.514258	0.354	0.057	0	malignant	G6PD
0	0.514172	0.326	0.04	0	malignant	SMURF1
0	0.513851	0.291	0.004	0	malignant	BARX1
0	0.513706	0.369	0.06	0	malignant	SPAG16
0	0.51326	0.497	0.168	0	malignant	TIMMDC1
0	0.51255	0.488	0.145	0	malignant	ZNF644
0	0.512031	0.293	0.026	0	malignant	ENTPD1-AS1
0	0.511435	0.441	0.097	0	malignant	RNF115
0	0.51131	0.255	0.003	0	malignant	ZFPM2
0	0.511059	0.328	0.036	0	malignant	RFX7
0	0.510485	0.3	0.018	0	malignant	MCCC1
0	0.509812	0.475	0.143	0	malignant	MOB4
0	0.509792	0.335	0.045	0	malignant	LRBA
0	0.50965	0.233	0	0	malignant	AC018697.1
0	0.508855	0.245	0	0	malignant	BEX1
0	0.508667	0.262	0.003	0	malignant	MCF2L2
0	0.508472	0.281	0.013	0	malignant	TBC1D32
0	0.507455	0.391	0.096	0	malignant	OXR1
0	0.507321	0.407	0.097	0	malignant	BEX4
0	0.507257	0.475	0.133	0	malignant	RSBN1L
0	0.506953	0.325	0.021	0	malignant	CHCHD6
0	0.506825	0.347	0.05	0	malignant	TNKS
0	0.505387	0.316	0.033	0	malignant	CPNE8
0	0.503777	0.329	0.039	0	malignant	TBCK
0	0.503421	0.329	0.046	0	malignant	SMAD3
0	0.502412	0.341	0.036	0	malignant	MTMR3
0	0.502196	0.295	0.029	0	malignant	BCAR3
0	0.501218	0.403	0.086	0	malignant	TMEM131
0	0.501068	0.336	0.04	0	malignant	VTI1A
0	0.500952	0.333	0.049	0	malignant	TNRC6C
0	0.500353	0.45	0.118	0	malignant	GNB4
0	0.500337	0.411	0.083	0	malignant	RNF216
0	0.49969	0.309	0.034	0	malignant	PCBP1-AS1
0	0.498731	0.324	0.029	0	malignant	IQCG
0	0.498332	0.267	0.003	0	malignant	HHIP-AS1
0	0.498176	0.397	0.072	0	malignant	PYCR1
0	0.497959	0.374	0.068	0	malignant	KIAA0232
0	0.497871	0.472	0.151	0	malignant	NBEAL1
0	0.497712	0.28	0.021	0	malignant	GMDS-DT
0	0.497586	0.391	0.077	0	malignant	KPNA1
0	0.497297	0.309	0.024	0	malignant	NIFK-AS1
0	0.496846	0.374	0.075	0	malignant	ZMYND8
0	0.496314	0.387	0.096	0	malignant	SRPK1
0	0.496039	0.45	0.125	0	malignant	2022-03-06
0	0.496017	0.4	0.079	0	malignant	PGD
0	0.49502	0.394	0.093	0	malignant	NEK7
0	0.494488	0.34	0.049	0	malignant	TRIM16
0	0.493773	0.424	0.108	0	malignant	MAFG
0	0.492957	0.274	0.024	0	malignant	BBS9
0	0.492424	0.313	0.025	0	malignant	CBFA2T2
0	0.492357	0.308	0.024	0	malignant	ALMS1
0	0.492192	0.448	0.132	0	malignant	RNF187
0	0.490925	0.384	0.075	0	malignant	UBAP2
0	0.490826	0.37	0.082	0	malignant	WWC2
0	0.490406	0.422	0.11	0	malignant	PARP1
0	0.490028	0.327	0.053	0	malignant	CDC14B
0	0.489313	0.374	0.071	0	malignant	CPLANE1
0	0.488153	0.414	0.102	0	malignant	RBM33
0	0.487703	0.237	0	0	malignant	FSIP2-AS1
0	0.487534	0.359	0.054	0	malignant	CRCP
0	0.486636	0.32	0.037	0	malignant	DIP2B
0	0.486173	0.304	0.016	0	malignant	RPTOR
0	0.485994	0.454	0.13	0	malignant	SLC25A36
0	0.484812	0.435	0.116	0	malignant	CREBBP
0	0.484477	0.348	0.048	0	malignant	TRRAP
0	0.484472	0.37	0.074	0	malignant	SESTD1
0	0.484371	0.487	0.143	0	malignant	PSMD11
0	0.483471	0.3	0.027	0	malignant	DENND1A
0	0.48238	0.266	0.006	0	malignant	GNG4
0	0.48165	0.343	0.066	0	malignant	NECTIN3
0	0.481143	0.3	0.028	0	malignant	PCCA
0	0.480321	0.398	0.079	0	malignant	USP10
0	0.479178	0.403	0.096	0	malignant	ITCH
0	0.478939	0.271	0.015	0	malignant	GPC4
0	0.478196	0.32	0.031	0	malignant	STRIP1
0	0.478138	0.404	0.094	0	malignant	OSBPL9
0	0.478046	0.313	0.034	0	malignant	OXCT1
0	0.476731	0.266	0.001	0	malignant	AC006001.2
0	0.476553	0.264	0.005	0	malignant	AP002387.2
0	0.476516	0.311	0.029	0	malignant	EEFSEC
0	0.473964	0.335	0.044	0	malignant	FNBP1L
0	0.472298	0.428	0.112	0	malignant	MNAT1
0	0.472255	0.394	0.094	0	malignant	PLEKHB2
0	0.471857	0.431	0.103	0	malignant	CNOT2
0	0.471113	0.284	0.023	0	malignant	TSPAN7
0	0.470912	0.318	0.039	0	malignant	NADSYN1
0	0.470904	0.442	0.131	0	malignant	ATXN2
0	0.469892	0.262	0.012	0	malignant	CAMKMT
0	0.469303	0.487	0.161	0	malignant	TUG1
0	0.46852	0.269	0	0	malignant	MAGEA10
0	0.46848	0.356	0.054	0	malignant	PRKRIP1
0	0.468045	0.314	0.02	0	malignant	AMBRA1
0	0.467638	0.32	0.043	0	malignant	PAN3
0	0.467532	0.446	0.13	0	malignant	CTBP2
0	0.466471	0.509	0.177	0	malignant	UBE2R2
0	0.464712	0.399	0.102	0	malignant	CCDC167
0	0.46453	0.31	0.043	0	malignant	STK39
0	0.46452	0.309	0.042	0	malignant	KANSL1L
0	0.46448	0.462	0.142	0	malignant	CDK4
0	0.4635	0.387	0.074	0	malignant	CPSF6
0	0.462317	0.277	0.013	0	malignant	PCNX2
0	0.462086	0.255	0.006	0	malignant	EHHADH
0	0.459282	0.325	0.041	0	malignant	C11orf49
0	0.458794	0.379	0.082	0	malignant	EHMT1
0	0.458365	0.453	0.134	0	malignant	MARK3
0	0.45799	0.285	0.028	0	malignant	FAM161A
0	0.457915	0.46	0.138	0	malignant	ABI2
0	0.457152	0.325	0.042	0	malignant	MTA3
0	0.456501	0.482	0.152	0	malignant	DDOST
0	0.455591	0.379	0.083	0	malignant	AHCTF1
0	0.455514	0.307	0.034	0	malignant	USP46
0	0.454615	0.313	0.043	0	malignant	NEK1
0	0.454086	0.281	0.024	0	malignant	RFX3
0	0.453733	0.419	0.112	0	malignant	MIB1
0	0.453406	0.297	0.036	0	malignant	METTL15
0	0.452553	0.263	0.011	0	malignant	ZFHX4
0	0.45154	0.356	0.067	0	malignant	MLLT10
0	0.451285	0.361	0.077	0	malignant	PDIA5
0	0.450576	0.438	0.126	0	malignant	PHACTR4
0	0.449426	0.267	0.01	0	malignant	NEK11
0	0.448514	0.271	0.011	0	malignant	TRIM16L
0	0.448025	0.365	0.073	0	malignant	SF3B3
0	0.447599	0.462	0.145	0	malignant	EIF3B
0	0.44696	0.351	0.065	0	malignant	SUCO
0	0.446806	0.295	0.026	0	malignant	FARS2
0	0.446354	0.329	0.056	0	malignant	BMPR1A
0	0.44553	0.253	0	0	malignant	AC011632.1
0	0.443149	0.379	0.081	0	malignant	COMMD2
0	0.44241	0.452	0.139	0	malignant	PAIP1
0	0.442291	0.36	0.073	0	malignant	MFN1
0	0.441674	0.311	0.037	0	malignant	CRNDE
0	0.441021	0.248	0.008	0	malignant	AC046134.2
0	0.439793	0.342	0.059	0	malignant	FRS2
0	0.438181	0.435	0.118	0	malignant	HACD3
0	0.437502	0.331	0.054	0	malignant	FAM49B
0	0.432328	0.31	0.04	0	malignant	ASB3
0	0.430081	0.323	0.053	0	malignant	APTX
0	0.429875	0.27	0.02	0	malignant	ATXN7L1
0	0.428921	0.389	0.095	0	malignant	MICU1
0	0.428529	0.261	0.007	0	malignant	AC079781.5
0	0.42673	0.265	0.017	0	malignant	NRF1
0	0.425211	0.246	0	0	malignant	IGF2BP1
0	0.423086	0.374	0.079	0	malignant	NPLOC4
0	0.414358	0.489	0.165	0	malignant	NDUFS2
0	0.414351	0.286	0.028	0	malignant	LINC01116
0	0.412663	0.267	0.012	0	malignant	PTPRS
0	0.0415148	0.898	0.998	0	malignant	TIMP1
8.27218e-308	0.451687	0.239	0.004	2.39083e-303	malignant	PLEKHA7
1.50507e-307	0.557581	0.28	0.028	4.34996e-303	malignant	DDAH1
1.17993e-306	0.435609	0.403	0.105	3.41023e-302	malignant	CNPY3
1.22061e-306	0.584523	0.23	0	3.52781e-302	malignant	ERVMER61-1
1.33492e-306	0.95596	0.231	0	3.85817e-302	malignant	MATN4
1.74326e-306	0.428721	0.325	0.054	5.03837e-302	malignant	DCUN1D4
7.53822e-306	0.707658	0.491	0.214	2.1787e-301	malignant	RUNX1T1
7.55685e-306	0.410417	0.319	0.05	2.18408e-301	malignant	FOXK2
1.00374e-305	0.916425	0.695	0.669	2.901e-301	malignant	EXOC4
1.00434e-305	0.462433	0.347	0.069	2.90273e-301	malignant	PIGX
1.55142e-305	0.634683	0.276	0.027	4.48392e-301	malignant	CHSY3
1.69009e-305	0.477216	0.259	0.016	4.88469e-301	malignant	CTTNBP2
2.7676e-305	0.461063	0.34	0.065	7.99892e-301	malignant	ARID2
2.79168e-305	0.63362	0.248	0.01	8.06852e-301	malignant	PPFIA2
3.30243e-305	0.472427	0.473	0.162	9.54469e-301	malignant	TARS
3.86185e-305	0.373386	0.232	0.002	1.11615e-300	malignant	AC010894.3
6.30999e-305	0.47775	0.339	0.065	1.82371e-300	malignant	TOPBP1
8.20887e-305	0.479277	0.292	0.036	2.37253e-300	malignant	FBXL17
1.3405e-304	0.440321	0.315	0.048	3.87432e-300	malignant	KDM6A
7.8592e-304	0.45593	0.36	0.079	2.27147e-299	malignant	SH3BP4
1.08645e-303	0.448545	0.385	0.093	3.14005e-299	malignant	FRYL
1.31049e-303	0.455908	0.309	0.047	3.78759e-299	malignant	NEO1
1.48598e-303	0.536757	0.231	0.001	4.29477e-299	malignant	LINC00861
1.6802e-303	0.503769	0.233	0.003	4.85611e-299	malignant	DNAH11
2.63569e-303	0.540449	0.351	0.074	7.61767e-299	malignant	CDK5RAP2
2.69463e-303	0.53636	0.347	0.071	7.78803e-299	malignant	CLIP2
3.87309e-303	0.421253	0.388	0.097	1.1194e-298	malignant	ZMYM4
9.44842e-303	0.462185	0.462	0.151	2.73078e-298	malignant	MRPL40
1.73439e-302	0.49499	0.403	0.11	5.01273e-298	malignant	AGPS
1.76541e-302	0.409141	0.284	0.031	5.10238e-298	malignant	FARSB
2.58609e-302	0.621775	0.399	0.109	7.47432e-298	malignant	MYO10
2.77076e-302	0.463973	0.228	0	8.00804e-298	malignant	AC009315.1
4.5719e-302	0.435912	0.41	0.112	1.32137e-297	malignant	CTTNBP2NL
6.09012e-302	0.425793	0.336	0.063	1.76017e-297	malignant	PIP5K1A
6.72443e-302	0.477447	0.253	0.014	1.94349e-297	malignant	OSBPL6
6.84663e-302	0.498905	0.337	0.066	1.97881e-297	malignant	TBL1X
1.0416e-301	0.506386	0.237	0.005	3.01043e-297	malignant	PSAT1
1.63389e-301	1.13097	0.675	0.679	4.72227e-297	malignant	UCHL1
5.81464e-301	0.490671	0.377	0.091	1.68055e-296	malignant	SMURF2
6.87574e-301	0.512618	0.24	0.007	1.98723e-296	malignant	IQCJ-SCHIP1
2.94492e-300	0.453373	0.298	0.04	8.5114e-296	malignant	GCLC
8.06388e-300	0.450328	0.4	0.105	2.33062e-295	malignant	SMS
8.8721e-300	0.412028	0.397	0.103	2.56422e-295	malignant	ADNP
1.83068e-299	0.422924	0.282	0.031	5.29103e-295	malignant	TRPC1
2.98234e-299	0.443845	0.407	0.112	8.61955e-295	malignant	CHD6
5.9076e-299	0.523515	0.526	0.242	1.70741e-294	malignant	ATXN10
7.58625e-299	0.441351	0.334	0.064	2.19258e-294	malignant	IFT74
7.58967e-299	0.458052	0.373	0.09	2.19357e-294	malignant	FAM172A
4.492e-298	0.426166	0.337	0.066	1.29828e-293	malignant	DHRSX
6.63699e-298	0.653465	0.354	0.08	1.91822e-293	malignant	CHST11
1.34869e-297	0.427351	0.26	0.019	3.89797e-293	malignant	ZNRF3
1.86158e-297	0.749736	0.778	0.789	5.38035e-293	malignant	CTTN
1.04331e-296	0.425282	0.224	0	3.01538e-292	malignant	TRDN
1.658e-296	0.415554	0.226	0.001	4.79195e-292	malignant	IGF2BP3
1.84797e-296	0.580394	0.517	0.243	5.341e-292	malignant	GSK3B
3.84429e-296	0.37426	0.225	0.001	1.11108e-291	malignant	AC105052.4
4.93259e-296	0.435392	0.297	0.042	1.42562e-291	malignant	SCAPER
1.25453e-295	0.450486	0.309	0.048	3.62586e-291	malignant	SREBF2
1.42116e-295	1.14314	0.769	0.813	4.10744e-291	malignant	AHCYL1
2.14467e-295	0.406937	0.416	0.119	6.19852e-291	malignant	MAPKAP1
2.56454e-295	0.46858	0.326	0.059	7.41204e-291	malignant	SSH2
5.5489e-295	0.458574	0.268	0.024	1.60374e-290	malignant	SIPA1L3
8.164e-295	0.522271	0.311	0.052	2.35956e-290	malignant	FBXO17
9.01664e-295	0.617132	0.245	0.012	2.60599e-290	malignant	SUGCT
2.37057e-294	0.4525	0.298	0.042	6.85142e-290	malignant	ZNF462
5.01455e-294	0.416309	0.276	0.03	1.4493e-289	malignant	ANKS1A
9.89737e-294	0.910203	0.503	0.297	2.86054e-289	malignant	MAGEA4
1.2452e-293	0.428892	0.303	0.046	3.59887e-289	malignant	RAP1GDS1
2.3163e-293	0.499108	0.386	0.097	6.69456e-289	malignant	PPP1R12B
3.04833e-293	0.434343	0.221	0	8.81027e-289	malignant	PTH2R
3.27852e-293	0.406258	0.248	0.014	9.47559e-289	malignant	CCDC191
3.95034e-293	0.928279	0.69	0.65	1.14173e-288	malignant	SMYD3
1.19034e-292	0.481238	0.279	0.032	3.44031e-288	malignant	BARD1
1.23683e-292	0.558402	0.221	0	3.57469e-288	malignant	FAT3
1.43551e-292	0.408073	0.353	0.077	4.1489e-288	malignant	RBM28
1.43955e-292	0.39441	0.33	0.063	4.16059e-288	malignant	SNX4
2.08697e-292	0.418984	0.426	0.128	6.03175e-288	malignant	CEP170
2.87199e-292	0.425084	0.369	0.087	8.30062e-288	malignant	LAGE3
2.96153e-292	0.534952	0.304	0.048	8.55942e-288	malignant	CADPS2
3.31208e-292	0.400022	0.232	0.006	9.57257e-288	malignant	PLEKHG4B
9.48962e-292	0.453873	0.403	0.113	2.74269e-287	malignant	CDC27
9.95355e-292	0.426963	0.352	0.076	2.87677e-287	malignant	BZW2
1.50213e-291	0.413904	0.347	0.074	4.34145e-287	malignant	PIGK
1.71266e-291	0.379864	0.22	0	4.94994e-287	malignant	G2E3-AS1
3.17268e-291	0.480481	0.281	0.034	9.16967e-287	malignant	SATB2
3.43523e-291	0.442709	0.465	0.156	9.92851e-287	malignant	NCOR2
3.43822e-291	0.412638	0.361	0.083	9.93715e-287	malignant	HERC1
5.64393e-291	0.615036	0.5	0.224	1.63121e-286	malignant	TCF7L2
2.12447e-290	0.470705	0.306	0.048	6.14014e-286	malignant	LCORL
2.48432e-290	0.415163	0.29	0.039	7.18017e-286	malignant	ATG7
3.10528e-290	0.55171	0.298	0.044	8.97487e-286	malignant	RMRP
7.10123e-290	0.450206	0.413	0.121	2.0524e-285	malignant	MDFIC
1.74302e-289	0.451331	0.22	0.001	5.03766e-285	malignant	AFF2
2.59597e-289	0.677263	0.329	0.066	7.50288e-285	malignant	FOXO1
3.60196e-288	0.420464	0.354	0.081	1.04104e-283	malignant	FOXJ3
1.13931e-287	0.415275	0.465	0.159	3.29283e-283	malignant	IFT57
1.18229e-287	0.982953	0.836	0.883	3.41706e-283	malignant	FNDC3B
1.84374e-287	0.404518	0.32	0.059	5.32876e-283	malignant	ZNF639
2.30536e-287	0.408214	0.238	0.01	6.66296e-283	malignant	FGGY
3.81128e-287	0.590044	0.218	0	1.10154e-282	malignant	KCNQ5
8.36282e-287	0.397735	0.327	0.064	2.41702e-282	malignant	AATF
1.48315e-286	0.572827	0.219	0.001	4.2866e-282	malignant	FRAS1
1.63055e-286	0.378519	0.221	0.002	4.71261e-282	malignant	LINC01816
2.22644e-286	0.477656	0.309	0.053	6.43487e-282	malignant	USP13
3.25008e-286	0.393875	0.38	0.098	9.39338e-282	malignant	DAP3
3.38026e-286	0.420472	0.413	0.121	9.76962e-282	malignant	NFU1
3.90535e-286	0.379122	0.255	0.02	1.12873e-281	malignant	ZXDC
5.1423e-286	0.411397	0.261	0.024	1.48623e-281	malignant	ST3GAL3
1.07501e-285	0.39811	0.389	0.105	3.10698e-281	malignant	CNOT1
1.45872e-285	0.456936	0.262	0.025	4.21601e-281	malignant	MSH2
1.7525e-285	0.553084	0.385	0.107	5.06508e-281	malignant	MCC
1.78054e-285	0.426583	0.233	0.009	5.14612e-281	malignant	IL13RA2
2.10172e-285	0.403165	0.394	0.109	6.07439e-281	malignant	PPHLN1
2.59562e-285	0.455955	0.226	0.005	7.50186e-281	malignant	AC083870.1
2.75461e-285	0.371636	0.238	0.012	7.96137e-281	malignant	AC008267.5
3.19472e-285	0.378083	0.224	0.004	9.23339e-281	malignant	TNNT1
3.78784e-285	0.373188	0.255	0.019	1.09476e-280	malignant	TSTD1
4.93354e-285	0.393481	0.333	0.066	1.42589e-280	malignant	ASL
5.11999e-285	0.508797	0.39	0.109	1.47978e-280	malignant	MYO1D
5.14763e-285	0.481777	0.376	0.097	1.48777e-280	malignant	DANCR
6.2682e-285	0.503649	0.368	0.093	1.81163e-280	malignant	REL
8.29789e-285	1.02408	0.23	0.007	2.39826e-280	malignant	PTX3
2.3573e-284	0.431034	0.218	0.001	6.81306e-280	malignant	MALRD1
2.77964e-284	0.435956	0.219	0.002	8.03371e-280	malignant	MIR646HG
3.73565e-284	0.671808	0.312	0.058	1.07968e-279	malignant	NRCAM
7.96409e-284	0.40977	0.361	0.086	2.30178e-279	malignant	TBC1D23
1.02283e-283	0.393542	0.329	0.066	2.95618e-279	malignant	ELP5
1.10616e-283	0.413816	0.277	0.034	3.19703e-279	malignant	SEC22A
1.47305e-283	0.387335	0.388	0.104	4.2574e-279	malignant	PSMC2
1.59324e-283	0.509625	0.381	0.104	4.60479e-279	malignant	FUT8
1.67911e-283	0.522843	0.334	0.069	4.85296e-279	malignant	JARID2
4.1656e-283	0.700468	0.354	0.089	1.20394e-278	malignant	DPYD
5.10736e-283	0.431918	0.361	0.085	1.47613e-278	malignant	FKBP4
5.74014e-283	0.47931	0.332	0.07	1.65901e-278	malignant	FER
8.26418e-283	0.449831	0.347	0.079	2.38851e-278	malignant	SNX29
1.98685e-282	0.389375	0.277	0.034	5.7424e-278	malignant	LCLAT1
2.46204e-282	0.576281	0.32	0.062	7.11579e-278	malignant	DDIT3
2.54562e-282	0.47671	0.221	0.004	7.35734e-278	malignant	BBOX1-AS1
4.70653e-282	0.409562	0.314	0.057	1.36028e-277	malignant	RCOR1
5.19253e-282	0.492748	0.331	0.07	1.50075e-277	malignant	UBR1
5.42875e-282	0.427342	0.284	0.039	1.56902e-277	malignant	GPD2
7.45441e-282	0.383436	0.226	0.006	2.15447e-277	malignant	KIAA1324L
8.83749e-282	0.767393	0.995	0.999	2.55421e-277	malignant	HSP90AA1
1.82688e-281	0.410403	0.241	0.014	5.28006e-277	malignant	FOXC2
2.34459e-281	0.381697	0.31	0.054	6.77633e-277	malignant	ARMC8
2.88447e-281	0.473574	0.259	0.025	8.33669e-277	malignant	CEP70
4.07361e-281	0.380339	0.332	0.068	1.17736e-276	malignant	NAA15
4.29175e-281	0.663482	0.215	0	1.2404e-276	malignant	KIRREL3
1.09816e-280	0.457578	0.215	0.001	3.17389e-276	malignant	GRIP1
6.44187e-280	0.408637	0.335	0.07	1.86183e-275	malignant	GBF1
7.51283e-280	0.541977	0.341	0.075	2.17136e-275	malignant	FRMD4A
8.45742e-280	0.415663	0.213	0	2.44436e-275	malignant	ANKUB1
1.5986e-279	0.390434	0.298	0.047	4.62026e-275	malignant	MIR4458HG
2.71518e-279	0.43732	0.448	0.15	7.84742e-275	malignant	TUT4
3.71341e-279	0.437153	0.325	0.065	1.07325e-274	malignant	SLC16A1
4.45414e-279	0.390414	0.419	0.128	1.28734e-274	malignant	COPS8
5.95263e-279	0.391869	0.24	0.015	1.72043e-274	malignant	SP4
7.70164e-279	0.510835	0.212	0	2.22593e-274	malignant	AC011287.1
2.84775e-278	0.405156	0.265	0.029	8.23057e-274	malignant	RHBDD1
2.99872e-278	0.389312	0.343	0.077	8.66691e-274	malignant	SPATS2
4.41316e-278	0.39145	0.461	0.158	1.27549e-273	malignant	NT5C
7.66228e-278	0.737847	0.756	0.78	2.21455e-273	malignant	PSMD2
7.99291e-278	0.398471	0.366	0.093	2.31011e-273	malignant	GON4L
8.10492e-278	0.379671	0.251	0.021	2.34248e-273	malignant	NDUFAF6
9.07549e-278	0.389522	0.279	0.037	2.623e-273	malignant	USP24
1.27428e-277	0.386143	0.353	0.083	3.68292e-273	malignant	TLK2
1.91781e-277	0.372743	0.281	0.037	5.54285e-273	malignant	NUP93
4.1365e-277	0.413716	0.311	0.057	1.19553e-272	malignant	ZNF609
1.10515e-276	0.375307	0.28	0.038	3.19411e-272	malignant	CSNK1G1
1.23021e-276	0.868409	0.722	0.724	3.55557e-272	malignant	MDK
3.29807e-276	0.54607	0.393	0.115	9.53208e-272	malignant	NXN
3.74752e-276	0.431007	0.24	0.016	1.08311e-271	malignant	UBA6-AS1
4.81386e-276	0.369463	0.256	0.025	1.3913e-271	malignant	FBXW8
6.67078e-276	0.443979	0.241	0.016	1.92799e-271	malignant	ZNF704
7.68201e-276	0.459887	0.229	0.01	2.22025e-271	malignant	NTRK2
8.49013e-276	0.378931	0.449	0.15	2.45382e-271	malignant	NDUFA10
2.53535e-275	0.423166	0.275	0.036	7.32766e-271	malignant	PPARD
6.00856e-275	0.414185	0.209	0	1.73659e-270	malignant	AC006206.2
6.82375e-275	0.414607	0.372	0.099	1.9722e-270	malignant	TMEM14A
9.98919e-275	0.373501	0.454	0.15	2.88708e-270	malignant	ARPC1A
1.04942e-274	0.388824	0.35	0.083	3.03303e-270	malignant	ATF2
1.41652e-274	0.392775	0.247	0.019	4.09404e-270	malignant	EPHB3
1.70816e-274	0.382766	0.396	0.112	4.93693e-270	malignant	DNAJC2
1.87406e-274	0.386423	0.366	0.093	5.41639e-270	malignant	TCEA2
2.55324e-274	0.463411	0.222	0.007	7.37938e-270	malignant	SEMA3A
2.70671e-274	0.368531	0.298	0.05	7.82294e-270	malignant	PEX13
3.21449e-274	0.448387	0.434	0.143	9.29053e-270	malignant	USP9X
7.94032e-274	0.402958	0.492	0.187	2.29491e-269	malignant	STOML2
1.17016e-273	0.397816	0.373	0.1	3.382e-269	malignant	WDR43
1.29501e-273	0.42519	0.444	0.15	3.74284e-269	malignant	SETD5
1.50049e-273	0.404945	0.318	0.063	4.33672e-269	malignant	ERCC6L2
4.18749e-273	0.425406	0.246	0.02	1.21027e-268	malignant	NBEA
7.57915e-273	0.383687	0.387	0.108	2.19053e-268	malignant	AAMP
1.01121e-272	0.520572	0.318	0.064	2.92261e-268	malignant	HMGCS1
1.54219e-272	0.417168	0.329	0.071	4.45725e-268	malignant	CHPT1
1.98793e-272	0.698223	0.899	0.915	5.74552e-268	malignant	HSPE1
2.3448e-272	0.392845	0.442	0.144	6.77694e-268	malignant	ZFAND6
3.30715e-272	0.422189	0.392	0.113	9.55832e-268	malignant	CMC2
3.30767e-272	0.431459	0.404	0.123	9.55982e-268	malignant	KIRREL1
3.48356e-272	0.372766	0.268	0.032	1.00682e-267	malignant	BTRC
3.90381e-272	0.402354	0.267	0.032	1.12828e-267	malignant	ZDBF2
6.25091e-272	0.366065	0.256	0.026	1.80664e-267	malignant	DTD2
6.55989e-272	0.364364	0.269	0.033	1.89594e-267	malignant	NIPSNAP1
1.54386e-271	0.416312	0.363	0.094	4.46205e-267	malignant	UBR2
3.57975e-271	0.384371	0.28	0.04	1.03462e-266	malignant	LYPLAL1
6.28795e-271	0.387537	0.314	0.062	1.81734e-266	malignant	TBC1D16
9.35671e-271	0.391099	0.49	0.183	2.70428e-266	malignant	ANP32A
1.17336e-270	0.394159	0.207	0	3.39126e-266	malignant	POU6F2
1.45633e-270	0.753101	0.51	0.286	4.20907e-266	malignant	VPS8
2.63023e-270	0.396521	0.308	0.057	7.60188e-266	malignant	SENP7
3.23014e-270	0.398325	0.352	0.087	9.33575e-266	malignant	MTR
9.2389e-270	0.512864	0.405	0.127	2.67023e-265	malignant	LYST
2.78982e-269	0.390827	0.435	0.142	8.06315e-265	malignant	PKN2
2.81655e-269	0.425638	0.247	0.022	8.1404e-265	malignant	MARK1
3.21423e-269	0.36468	0.277	0.039	9.28976e-265	malignant	NOL10
3.7842e-269	0.562971	0.283	0.043	1.09371e-264	malignant	ATAD2
7.76369e-269	0.563476	0.216	0.005	2.24386e-264	malignant	NCAM2
3.4858e-268	0.377856	0.252	0.025	1.00747e-263	malignant	MLLT11
3.51043e-268	0.407042	0.318	0.066	1.01458e-263	malignant	GATAD2B
7.65529e-268	0.708979	0.224	0.01	2.21253e-263	malignant	ADAMTSL4-AS1
8.25368e-268	0.747112	0.232	0.015	2.38548e-263	malignant	LINC00578
1.38585e-267	0.397936	0.408	0.126	4.0054e-263	malignant	HERC2
1.41691e-267	0.403638	0.355	0.091	4.09517e-263	malignant	SPPL3
3.10154e-267	0.437104	0.477	0.176	8.96408e-263	malignant	EIF4A3
4.70766e-267	0.43151	0.412	0.131	1.36061e-262	malignant	NOTCH2
5.22929e-267	0.513024	0.273	0.037	1.51137e-262	malignant	ARHGAP26
6.40848e-267	0.373527	0.265	0.032	1.85218e-262	malignant	DGKD
8.72056e-267	0.404165	0.394	0.117	2.52042e-262	malignant	PDS5A
9.18418e-267	0.41878	0.206	0.001	2.65441e-262	malignant	LINC01524
9.64069e-267	0.388618	0.453	0.154	2.78635e-262	malignant	EPC1
9.94006e-267	0.414106	0.339	0.08	2.87288e-262	malignant	FOXK1
1.06981e-266	0.423444	0.24	0.019	3.09196e-262	malignant	MIR181A1HG
1.31275e-266	0.405697	0.335	0.076	3.79411e-262	malignant	DCAF13
1.8135e-266	0.491558	0.339	0.082	5.24137e-262	malignant	ABCC1
1.91515e-266	0.401853	0.222	0.009	5.53517e-262	malignant	FIGN
1.93372e-266	0.386358	0.286	0.046	5.58883e-262	malignant	NUP107
2.72534e-266	0.644518	0.53	0.305	7.87678e-262	malignant	NSMCE2
4.51294e-266	0.400545	0.256	0.028	1.30433e-261	malignant	TASP1
7.15011e-266	0.376111	0.282	0.043	2.06652e-261	malignant	TFCP2
1.04858e-265	0.424582	0.27	0.036	3.0306e-261	malignant	STS
3.4528e-265	0.402274	0.285	0.047	9.97928e-261	malignant	PRKAB2
3.6156e-265	0.374437	0.207	0.002	1.04498e-260	malignant	IRX1
3.87588e-265	0.380216	0.453	0.158	1.12021e-260	malignant	NGRN
4.01806e-265	0.484907	0.448	0.163	1.1613e-260	malignant	SH3KBP1
6.55145e-265	0.387522	0.269	0.036	1.8935e-260	malignant	IQCB1
7.1802e-265	0.387939	0.24	0.019	2.07522e-260	malignant	EPB41
7.78956e-265	0.437026	0.203	0	2.25134e-260	malignant	MDGA2
8.18098e-265	0.384365	0.466	0.169	2.36447e-260	malignant	MYL6B
8.79442e-265	0.365492	0.248	0.024	2.54176e-260	malignant	PDE7A
1.66734e-264	0.428636	0.203	0	4.81895e-260	malignant	LINC02438
1.88441e-264	0.374052	0.302	0.056	5.44633e-260	malignant	OARD1
1.90356e-264	0.36959	0.241	0.02	5.50167e-260	malignant	DENND1B
2.24694e-264	0.466576	0.424	0.144	6.49409e-260	malignant	ERBIN
2.88238e-264	0.492586	0.204	0.001	8.33065e-260	malignant	CDH8
5.05199e-264	0.374406	0.226	0.012	1.46013e-259	malignant	MPP6
5.06904e-264	0.361227	0.303	0.058	1.46505e-259	malignant	ATIC
7.19852e-264	0.342715	0.203	0.001	2.08052e-259	malignant	CLEC2L
2.81723e-263	0.383918	0.254	0.028	8.14234e-259	malignant	CLIP4
2.85282e-263	0.426694	0.363	0.098	8.24521e-259	malignant	MYO9A
3.50357e-263	0.42422	0.227	0.013	1.0126e-258	malignant	LINC00513
1.32638e-262	0.346316	0.261	0.032	3.83351e-258	malignant	SNX8
2.08945e-262	0.388532	0.376	0.104	6.03894e-258	malignant	PPP6R2
2.18361e-262	0.532489	0.475	0.199	6.31107e-258	malignant	SMIM10L1
2.53192e-262	0.409243	0.318	0.068	7.31776e-258	malignant	HS2ST1
4.11426e-262	0.368642	0.203	0.001	1.1891e-257	malignant	NR6A1
4.4617e-262	0.373443	0.218	0.009	1.28952e-257	malignant	OSMR-AS1
7.42935e-262	0.503351	0.264	0.036	2.14723e-257	malignant	ZHX2
1.18028e-261	0.38772	0.255	0.029	3.41125e-257	malignant	LRRC23
2.17062e-261	0.511671	0.204	0.002	6.27353e-257	malignant	DLGAP1
2.55289e-261	0.558063	0.201	0	7.37835e-257	malignant	ZNF804A
3.32599e-261	0.647587	0.357	0.094	9.61279e-257	malignant	PELI1
4.78633e-261	0.377255	0.297	0.054	1.38335e-256	malignant	SIAH1
5.43848e-261	0.613652	0.298	0.053	1.57183e-256	malignant	APOD
8.11233e-261	0.413706	0.367	0.1	2.34463e-256	malignant	SLC1A5
9.45447e-261	0.379808	0.244	0.023	2.73253e-256	malignant	ZNF680
1.67401e-260	0.444315	0.216	0.009	4.83823e-256	malignant	EYA1
2.49292e-260	0.410185	0.252	0.028	7.20503e-256	malignant	ANKRD44
2.57528e-260	0.422304	0.345	0.084	7.44306e-256	malignant	PAWR
3.14674e-260	0.435916	0.241	0.023	9.09471e-256	malignant	SLC9A9
3.16066e-260	0.372171	0.346	0.087	9.13494e-256	malignant	MRPS28
3.68226e-260	0.498709	0.224	0.012	1.06425e-255	malignant	CAMK2N2
3.95731e-260	0.418268	0.226	0.013	1.14374e-255	malignant	SLC38A1
4.03951e-260	0.468271	0.381	0.114	1.1675e-255	malignant	MYH10
5.98585e-260	0.367259	0.329	0.075	1.73003e-255	malignant	ZC3H18
8.00849e-260	0.623251	0.206	0.004	2.31461e-255	malignant	SHANK2
8.61133e-260	0.375631	0.407	0.128	2.48885e-255	malignant	COPRS
9.88629e-260	0.425745	0.316	0.069	2.85734e-255	malignant	SUMF1
1.18552e-259	0.566418	0.31	0.063	3.42638e-255	malignant	HMGB3
2.2279e-259	0.382678	0.199	0	6.43909e-255	malignant	IGSF1
3.23771e-259	0.337287	0.199	0	9.35763e-255	malignant	AC068279.2
3.31284e-259	0.434323	0.23	0.016	9.57476e-255	malignant	PDZD2
7.57328e-259	0.464826	0.385	0.115	2.18883e-254	malignant	NUDT1
8.62347e-259	0.386676	0.209	0.005	2.49235e-254	malignant	L3MBTL4
1.17203e-258	0.378674	0.294	0.054	3.38739e-254	malignant	TMEM168
2.55848e-258	0.47719	0.199	0	7.39452e-254	malignant	SBSPON
3.37177e-258	0.413826	0.24	0.022	9.7451e-254	malignant	HACE1
4.85464e-258	0.697734	0.75	0.774	1.40309e-253	malignant	USP34
4.96555e-258	0.600999	0.509	0.268	1.43514e-253	malignant	NCBP2AS2
5.60725e-258	0.390215	0.257	0.032	1.62061e-253	malignant	VWA8
6.00761e-258	0.38534	0.237	0.021	1.73632e-253	malignant	SNX25
6.66716e-258	0.532341	0.308	0.065	1.92694e-253	malignant	PTPRM
1.18974e-257	0.367258	0.221	0.012	3.43858e-253	malignant	GTF2IRD1
1.68725e-257	0.418195	0.286	0.05	4.87648e-253	malignant	JAZF1
2.17086e-257	0.445699	0.237	0.021	6.27422e-253	malignant	ITGA11
2.53907e-257	0.386912	0.309	0.064	7.33841e-253	malignant	RPRD2
3.37638e-257	0.380765	0.2	0.001	9.75841e-253	malignant	ALG1L9P
3.38762e-257	0.557855	0.304	0.062	9.79089e-253	malignant	EGFR
3.9456e-257	0.387719	0.429	0.146	1.14036e-252	malignant	MFF
4.06134e-257	0.496117	0.202	0.002	1.17381e-252	malignant	TRPM3
4.20415e-257	0.369673	0.26	0.034	1.21508e-252	malignant	HMBOX1
4.45934e-257	0.364599	0.331	0.077	1.28884e-252	malignant	PCYT1A
6.26767e-257	0.386952	0.379	0.11	1.81148e-252	malignant	LRPPRC
6.76345e-257	0.36884	0.48	0.182	1.95477e-252	malignant	ECHS1
1.24974e-256	0.410097	0.37	0.104	3.61199e-252	malignant	ASCC3
2.72064e-256	0.438926	0.199	0.001	7.8632e-252	malignant	TOX
3.48504e-256	0.375536	0.329	0.077	1.00725e-251	malignant	CEP63
7.90356e-256	0.452557	0.265	0.038	2.28429e-251	malignant	AL050309.1
1.20784e-255	0.365143	0.455	0.161	3.49091e-251	malignant	NUTF2
1.5131e-255	0.364592	0.363	0.099	4.37315e-251	malignant	CTCF
2.49115e-255	0.366268	0.211	0.007	7.19991e-251	malignant	KIAA1549
2.6246e-255	0.392777	0.226	0.016	7.58562e-251	malignant	TMEM117
5.14583e-255	0.688719	0.383	0.124	1.48725e-250	malignant	PTGFR
1.15513e-254	0.36782	0.353	0.093	3.33855e-250	malignant	C7orf50
1.17849e-254	0.315156	0.205	0.005	3.40607e-250	malignant	HOXB7
1.35211e-254	0.385747	0.323	0.075	3.90786e-250	malignant	PRKCI
1.44834e-254	0.385334	0.412	0.135	4.18599e-250	malignant	NDUFS1
1.48805e-254	0.431634	0.363	0.102	4.30077e-250	malignant	PTPN14
2.0082e-254	0.371306	0.388	0.118	5.80409e-250	malignant	TMEM9
2.42669e-254	0.353472	0.209	0.007	7.01361e-250	malignant	LINC01004
3.54891e-254	0.361765	0.277	0.045	1.02571e-249	malignant	NFX1
3.62985e-254	0.396333	0.268	0.04	1.0491e-249	malignant	MAST2
3.65297e-254	0.354351	0.429	0.146	1.05578e-249	malignant	DESI2
3.76417e-254	0.362857	0.215	0.01	1.08792e-249	malignant	WARS2-AS1
4.16719e-254	0.365231	0.237	0.022	1.2044e-249	malignant	MAP2K5
5.20217e-254	0.386203	0.21	0.007	1.50353e-249	malignant	CNIH3
5.62455e-254	0.380625	0.197	0.001	1.62561e-249	malignant	AC107223.1
7.33933e-254	0.345124	0.281	0.048	2.12121e-249	malignant	POM121
1.14092e-253	0.374037	0.198	0.001	3.29748e-249	malignant	AC021504.1
1.25918e-253	0.351044	0.441	0.153	3.63928e-249	malignant	RO60
1.28889e-253	0.417005	0.201	0.003	3.72514e-249	malignant	AGMO
1.52742e-253	0.391043	0.303	0.062	4.41455e-249	malignant	LRP6
3.33105e-253	0.823751	0.713	0.709	9.62739e-249	malignant	TRIO
4.21865e-253	0.354376	0.29	0.052	1.21927e-248	malignant	SCAF8
1.69864e-252	0.406762	0.323	0.075	4.90942e-248	malignant	PAICS
1.86698e-252	0.455015	0.45	0.167	5.39596e-248	malignant	ELF2
2.22402e-252	0.324598	0.195	0	6.42786e-248	malignant	WDR72
2.42445e-252	0.365447	0.348	0.09	7.00714e-248	malignant	HAT1
2.57181e-252	0.369021	0.411	0.134	7.43304e-248	malignant	SWI5
3.44148e-252	0.355799	0.235	0.022	9.94658e-248	malignant	NINL
4.02579e-252	0.780689	0.805	0.852	1.16353e-247	malignant	TRA2B
4.92159e-252	0.323159	0.194	0	1.42244e-247	malignant	MAGEA1
6.74323e-252	0.416682	0.235	0.022	1.94893e-247	malignant	UST
7.716e-252	0.388146	0.3	0.061	2.23008e-247	malignant	HEATR5A
7.83696e-252	0.432514	0.216	0.011	2.26504e-247	malignant	PHLPP1
8.20892e-252	0.436514	0.26	0.035	2.37254e-247	malignant	IL1RAP
9.90341e-252	0.389042	0.317	0.072	2.86228e-247	malignant	IFT80
2.06891e-251	0.508595	0.194	0	5.97956e-247	malignant	TEX14
2.74369e-251	0.355837	0.25	0.03	7.9298e-247	malignant	BORCS5
2.97592e-251	0.370446	0.203	0.004	8.601e-247	malignant	AC004943.2
3.32234e-251	0.373821	0.339	0.084	9.60224e-247	malignant	PHKB
9.54159e-251	0.361763	0.49	0.195	2.75771e-246	malignant	RAD23B
1.18778e-250	0.386383	0.403	0.131	3.43293e-246	malignant	CCSER2
1.45431e-250	0.336029	0.262	0.036	4.20325e-246	malignant	SKAP2
1.965e-250	0.38194	0.491	0.199	5.67923e-246	malignant	NRDC
2.09577e-250	0.808625	0.511	0.313	6.05719e-246	malignant	WDPCP
2.17592e-250	0.362942	0.267	0.041	6.28884e-246	malignant	TRIM24
2.41886e-250	0.346737	0.214	0.011	6.99099e-246	malignant	C15orf41
2.61643e-250	0.463696	0.194	0	7.56202e-246	malignant	CLGN
5.22373e-250	0.343402	0.262	0.038	1.50976e-245	malignant	PLAA
6.23612e-250	0.354822	0.427	0.148	1.80236e-245	malignant	DENR
8.56604e-250	0.354296	0.295	0.058	2.47576e-245	malignant	ANAPC10
9.27357e-250	0.380956	0.282	0.05	2.68025e-245	malignant	COMMD10
9.51677e-250	0.393397	0.457	0.169	2.75054e-245	malignant	SP3
1.09077e-249	0.419938	0.286	0.052	3.15253e-245	malignant	C19orf48
1.87296e-249	0.40997	0.192	0	5.41324e-245	malignant	LINC01414
2.33949e-249	0.37788	0.333	0.082	6.7616e-245	malignant	TRPM7
2.58307e-249	0.432826	0.499	0.222	7.4656e-245	malignant	TAF15
2.93664e-249	0.419281	0.251	0.032	8.48747e-245	malignant	KHDRBS3
3.09057e-249	0.384202	0.303	0.064	8.93237e-245	malignant	DYM
7.22132e-249	0.384005	0.352	0.097	2.08711e-244	malignant	PMM2
8.13791e-249	0.351584	0.254	0.033	2.35202e-244	malignant	NFATC3
1.29172e-248	0.49218	0.224	0.017	3.73332e-244	malignant	MCTP2
1.54567e-248	0.551212	0.256	0.036	4.4673e-244	malignant	TIAM2
1.7035e-248	0.447364	0.224	0.017	4.92347e-244	malignant	TAF4B
3.58011e-248	0.37038	0.193	0.001	1.03472e-243	malignant	ZNF536
4.05797e-248	0.334461	0.241	0.026	1.17284e-243	malignant	PPP1R21
4.59057e-248	0.424264	0.243	0.028	1.32677e-243	malignant	CACHD1
4.72853e-248	0.388195	0.37	0.109	1.36664e-243	malignant	ABCE1
6.20318e-248	0.688507	0.846	0.861	1.79284e-243	malignant	MT-ATP8
8.15606e-248	0.382031	0.279	0.05	2.35727e-243	malignant	BMT2
9.09093e-248	0.352285	0.246	0.029	2.62746e-243	malignant	INPP4A
9.48588e-248	0.394324	0.482	0.192	2.74161e-243	malignant	YTHDC1
1.08194e-247	0.370016	0.352	0.096	3.12703e-243	malignant	POGZ
1.31694e-247	0.36823	0.417	0.141	3.80622e-243	malignant	TMEM141
1.40363e-247	0.348744	0.224	0.017	4.05677e-243	malignant	NLK
2.26387e-247	0.357627	0.326	0.079	6.54302e-243	malignant	IPO9
2.32985e-247	0.37249	0.302	0.064	6.73372e-243	malignant	CSPP1
2.55583e-247	0.362209	0.35	0.095	7.38685e-243	malignant	COA1
8.6697e-247	0.407661	0.201	0.005	2.50572e-242	malignant	PAK3
1.01358e-246	0.384624	0.293	0.057	2.92946e-242	malignant	ZNF407
1.19611e-246	0.369045	0.32	0.076	3.45699e-242	malignant	ILRUN
1.40956e-246	0.343844	0.426	0.147	4.07392e-242	malignant	LSM14A
1.46425e-246	0.345649	0.369	0.107	4.23198e-242	malignant	SNRPA1
3.73625e-246	0.321187	0.23	0.021	1.07985e-241	malignant	RNF215
4.06807e-246	0.392676	0.218	0.014	1.17575e-241	malignant	CCDC146
4.94863e-246	0.390774	0.39	0.125	1.43025e-241	malignant	KIFAP3
5.86046e-246	0.354537	0.191	0	1.69379e-241	malignant	AC010148.1
6.18683e-246	0.323262	0.192	0.001	1.78812e-241	malignant	PRSS21
6.98053e-246	0.35462	0.326	0.079	2.01751e-241	malignant	APPBP2
9.24748e-246	0.34135	0.363	0.104	2.67271e-241	malignant	ERI3
1.40691e-245	0.341948	0.26	0.038	4.06626e-241	malignant	MFSD14C
2.05278e-245	0.511966	0.496	0.238	5.93294e-241	malignant	GALNT2
2.09718e-245	0.360351	0.291	0.057	6.06128e-241	malignant	ZNF277
2.09722e-245	0.423037	0.256	0.037	6.06139e-241	malignant	MEGF9
2.11786e-245	0.330984	0.449	0.161	6.12105e-241	malignant	RALY
2.42954e-245	0.336488	0.242	0.028	7.02186e-241	malignant	GCFC2
7.01333e-245	0.396877	0.19	0	2.02699e-240	malignant	AC012447.1
7.72717e-245	0.34862	0.392	0.124	2.23331e-240	malignant	SMARCC1
8.26315e-245	0.364109	0.438	0.158	2.38821e-240	malignant	MAN1A2
8.82089e-245	0.362936	0.373	0.112	2.54941e-240	malignant	C8orf33
9.88435e-245	0.448269	0.349	0.098	2.85678e-240	malignant	CYTH3
1.20315e-244	0.335477	0.282	0.052	3.47735e-240	malignant	CAAP1
1.26503e-244	0.350085	0.268	0.043	3.65618e-240	malignant	TCF20
1.82844e-244	1.82229	0.657	0.705	5.28456e-240	malignant	LSAMP
2.04723e-244	0.338447	0.45	0.165	5.9169e-240	malignant	RTF2
2.73109e-244	0.31741	0.251	0.033	7.89339e-240	malignant	RPIA
2.79332e-244	0.380372	0.192	0.002	8.07325e-240	malignant	LMCD1-AS1
3.38403e-244	0.345857	0.275	0.048	9.78052e-240	malignant	SEC24B
4.46579e-244	0.338698	0.294	0.059	1.2907e-239	malignant	SDHAF3
5.72431e-244	0.563862	0.338	0.093	1.65444e-239	malignant	SSBP2
6.69617e-244	0.376088	0.41	0.137	1.93533e-239	malignant	R3HDM2
6.81173e-244	0.366393	0.395	0.127	1.96873e-239	malignant	SLC2A4RG
1.37234e-243	0.37214	0.193	0.002	3.96634e-239	malignant	KIAA1211
1.96439e-243	0.82446	0.431	0.188	5.67747e-239	malignant	SIK3
1.99652e-243	0.3482	0.257	0.037	5.77034e-239	malignant	ARHGEF11
3.29236e-243	0.359658	0.364	0.106	9.51557e-239	malignant	POP7
3.86585e-243	0.343766	0.391	0.123	1.11731e-238	malignant	MRPL19
4.36407e-243	0.382981	0.258	0.039	1.2613e-238	malignant	GTDC1
6.55632e-243	0.365755	0.244	0.03	1.89491e-238	malignant	BICRAL
8.01535e-243	0.380214	0.504	0.221	2.3166e-238	malignant	DHX9
1.14722e-242	0.365746	0.404	0.135	3.3157e-238	malignant	SNRNP200
1.37547e-242	0.34836	0.3	0.064	3.9754e-238	malignant	MED27
1.45204e-242	0.399525	0.188	0	4.19668e-238	malignant	DPH6-DT
1.54108e-242	0.367537	0.284	0.054	4.45404e-238	malignant	STAU2
1.89616e-242	0.334555	0.198	0.005	5.48027e-238	malignant	ASTN2
2.18705e-242	1.48967	0.698	0.732	6.32101e-238	malignant	RUNX2
2.76684e-242	0.371624	0.39	0.125	7.99673e-238	malignant	SUZ12
2.88206e-242	0.345422	0.289	0.057	8.32974e-238	malignant	ODR4
2.95137e-242	0.363597	0.346	0.095	8.53005e-238	malignant	ZFPM1
3.97845e-242	0.355189	0.191	0.002	1.14985e-237	malignant	EYA4
4.71125e-242	0.374135	0.441	0.16	1.36165e-237	malignant	TANK
4.93421e-242	0.387632	0.281	0.052	1.42609e-237	malignant	LMBR1
5.63202e-242	0.39021	0.231	0.023	1.62777e-237	malignant	NHSL1
6.87174e-242	0.357702	0.347	0.093	1.98607e-237	malignant	DDX39A
7.45939e-242	0.322645	0.193	0.003	2.15591e-237	malignant	COCH
8.13198e-242	0.441074	0.235	0.026	2.3503e-237	malignant	CSMD2
8.2729e-242	0.377682	0.238	0.027	2.39103e-237	malignant	DPH6
1.02616e-241	0.377327	0.328	0.082	2.9658e-237	malignant	OSBPL1A
1.13492e-241	0.438532	0.242	0.029	3.28015e-237	malignant	NKD2
1.4746e-241	0.627807	0.816	0.868	4.2619e-237	malignant	RBMS1
1.58488e-241	0.46567	0.284	0.057	4.58063e-237	malignant	DAAM2
2.26701e-241	0.349009	0.31	0.07	6.55211e-237	malignant	DKC1
2.43782e-241	0.384825	0.307	0.068	7.04579e-237	malignant	KLF7
2.53739e-241	0.319229	0.21	0.012	7.33357e-237	malignant	TMEM177
3.06627e-241	0.394764	0.205	0.009	8.86213e-237	malignant	CEP128
3.23593e-241	0.450119	0.281	0.054	9.35249e-237	malignant	OSBPL10
3.51305e-241	0.369706	0.192	0.003	1.01534e-236	malignant	CCDC144NL
3.52466e-241	0.339021	0.32	0.077	1.0187e-236	malignant	ATG4B
3.65049e-241	0.399339	0.416	0.145	1.05506e-236	malignant	MED13
3.72499e-241	0.441022	0.271	0.046	1.0766e-236	malignant	MAGI1
6.25879e-241	0.381005	0.373	0.112	1.80891e-236	malignant	RC3H1
1.04487e-240	0.312026	0.193	0.004	3.0199e-236	malignant	METTL27
1.12906e-240	0.357233	0.432	0.155	3.2632e-236	malignant	GPAA1
1.30996e-240	0.636221	0.33	0.091	3.78605e-236	malignant	PRR16
1.33037e-240	0.388553	0.348	0.099	3.84502e-236	malignant	AGO3
3.22232e-240	0.364538	0.32	0.078	9.31314e-236	malignant	NMD3
4.17395e-240	0.517018	0.3	0.067	1.20636e-235	malignant	CREB5
4.35221e-240	0.35977	0.255	0.037	1.25788e-235	malignant	EFCAB2
4.53978e-240	0.575945	0.522	0.303	1.31209e-235	malignant	RUVBL1
5.99701e-240	0.408087	0.313	0.073	1.73325e-235	malignant	GGH
7.15434e-240	0.389719	0.253	0.037	2.06775e-235	malignant	ETV5
7.32543e-240	0.377878	0.251	0.035	2.1172e-235	malignant	LIFR
1.99391e-239	0.343484	0.296	0.062	5.76279e-235	malignant	INO80
2.24923e-239	0.399085	0.351	0.101	6.50071e-235	malignant	UGGT2
2.27281e-239	0.40753	0.341	0.093	6.56888e-235	malignant	DYRK1A
3.67529e-239	0.35725	0.212	0.014	1.06223e-234	malignant	AHCYL2
4.03653e-239	0.326398	0.244	0.031	1.16664e-234	malignant	DROSHA
7.32307e-239	0.679899	0.721	0.731	2.11651e-234	malignant	AKT3
1.06956e-238	0.378624	0.383	0.123	3.09125e-234	malignant	CHIC2
1.09119e-238	0.317117	0.236	0.027	3.15377e-234	malignant	FAM131A
1.2222e-238	0.609962	0.316	0.079	3.5324e-234	malignant	ALCAM
1.58902e-238	0.346075	0.428	0.152	4.59259e-234	malignant	ERCC1
1.86639e-238	0.86113	0.474	0.253	5.39424e-234	malignant	KAZN
2.0919e-238	0.402654	0.22	0.019	6.04601e-234	malignant	KLHL29
6.22921e-238	0.345809	0.313	0.074	1.80037e-233	malignant	EPC2
1.5841e-237	0.337122	0.303	0.068	4.57837e-233	malignant	ILKAP
2.52181e-237	0.977223	0.49	0.307	7.28852e-233	malignant	GLI2
2.90984e-237	0.561609	0.184	0	8.41002e-233	malignant	IL1RAPL2
3.01054e-237	0.404821	0.397	0.133	8.70105e-233	malignant	ACSL3
3.02304e-237	0.456333	0.302	0.067	8.7372e-233	malignant	MCM7
5.61953e-237	0.694693	0.534	0.35	1.62416e-232	malignant	EXOC6B
9.34858e-237	0.353103	0.353	0.102	2.70193e-232	malignant	CREB1
1.17265e-236	1.38005	0.658	0.673	3.38919e-232	malignant	KIF26B
2.70198e-236	0.388968	0.224	0.022	7.80927e-232	malignant	CRISPLD1
2.73372e-236	0.355847	0.243	0.032	7.901e-232	malignant	ARHGAP32
2.73603e-236	0.398012	0.283	0.057	7.90768e-232	malignant	RNF144A
3.28555e-236	0.368484	0.333	0.089	9.49589e-232	malignant	MOSMO
3.92976e-236	0.393403	0.494	0.218	1.13578e-231	malignant	RAP1A
3.9431e-236	0.398405	0.272	0.049	1.13964e-231	malignant	FCHSD2
4.3717e-236	0.35866	0.252	0.037	1.26351e-231	malignant	SLC16A1-AS1
5.84034e-236	0.348006	0.316	0.077	1.68797e-231	malignant	CTDSPL2
6.42616e-236	0.368021	0.197	0.007	1.85729e-231	malignant	SLC22A15
6.59513e-236	0.288961	0.184	0.001	1.90612e-231	malignant	OOEP
7.55949e-236	0.349689	0.216	0.017	2.18485e-231	malignant	PUDP
8.29395e-236	0.752496	0.232	0.027	2.39712e-231	malignant	DIAPH3
8.61437e-236	0.470604	0.326	0.084	2.48973e-231	malignant	TMPO
8.79705e-236	0.331175	0.258	0.041	2.54252e-231	malignant	TMEM185B
1.14689e-235	0.379278	0.46	0.178	3.31475e-231	malignant	RIF1
1.24583e-235	0.396256	0.477	0.191	3.60071e-231	malignant	MFAP2
2.18638e-235	0.363739	0.302	0.07	6.31906e-231	malignant	PHTF2
2.1889e-235	0.388873	0.184	0.001	6.32636e-231	malignant	AC007389.1
3.81936e-235	0.338052	0.315	0.077	1.10387e-230	malignant	AC100810.1
4.42346e-235	0.362474	0.194	0.005	1.27847e-230	malignant	SNTG2
5.37284e-235	0.290806	0.182	0	1.55286e-230	malignant	MAGEA3
6.88914e-235	0.329852	0.472	0.185	1.9911e-230	malignant	C1orf43
8.21057e-235	0.393971	0.346	0.099	2.37302e-230	malignant	PHLDA3
1.68447e-234	0.438862	0.294	0.065	4.86847e-230	malignant	G2E3
1.93516e-234	0.342879	0.356	0.104	5.59301e-230	malignant	TASOR2
2.57142e-234	0.330769	0.259	0.042	7.43193e-230	malignant	XXYLT1
2.60097e-234	0.383203	0.334	0.091	7.51732e-230	malignant	XPOT
3.23322e-234	0.324391	0.19	0.004	9.34465e-230	malignant	KCNMB3
5.91114e-234	0.373802	0.377	0.12	1.70844e-229	malignant	LINC02802
1.07005e-233	0.329857	0.294	0.064	3.09265e-229	malignant	NTPCR
1.1366e-233	0.614589	0.352	0.111	3.285e-229	malignant	RERG
1.23714e-233	0.510704	0.369	0.117	3.57557e-229	malignant	ADAMTS12
1.88799e-233	0.357845	0.281	0.056	5.45667e-229	malignant	IDH1
2.19961e-233	0.352007	0.284	0.058	6.3573e-229	malignant	C6orf226
2.68188e-233	0.344686	0.316	0.079	7.75116e-229	malignant	TRIM33
4.71354e-233	0.36675	0.234	0.028	1.36231e-228	malignant	KIAA1841
6.04799e-233	0.327499	0.24	0.032	1.74799e-228	malignant	NEK6
7.87255e-233	0.360693	0.233	0.028	2.27532e-228	malignant	GAB1
8.29602e-233	0.315804	0.393	0.129	2.39772e-228	malignant	AUP1
1.9677e-232	0.362309	0.3	0.064	5.68704e-228	malignant	FLNB
2.55214e-232	0.327217	0.291	0.062	7.3762e-228	malignant	HSCB
3.41231e-232	0.351587	0.254	0.039	9.86225e-228	malignant	CLASP2
3.6549e-232	0.337923	0.359	0.106	1.05634e-227	malignant	TMA16
4.57246e-232	0.60803	0.726	0.723	1.32153e-227	malignant	COMMD1
5.45025e-232	0.391676	0.273	0.052	1.57523e-227	malignant	PLEKHG1
5.58561e-232	0.612346	0.248	0.038	1.61435e-227	malignant	UBE2T
6.81878e-232	0.616853	0.808	0.868	1.97076e-227	malignant	ASPH
7.06914e-232	0.336202	0.362	0.108	2.04312e-227	malignant	SPG7
8.23387e-232	0.335472	0.233	0.028	2.37975e-227	malignant	MBTD1
8.28689e-232	0.460139	0.361	0.113	2.39508e-227	malignant	DENND5A
9.03893e-232	0.427979	0.328	0.087	2.61243e-227	malignant	SESN3
1.39295e-231	0.357373	0.187	0.003	4.0259e-227	malignant	ST6GALNAC3
1.49185e-231	0.393071	0.2	0.01	4.31173e-227	malignant	DOK6
1.52836e-231	0.330049	0.395	0.133	4.41727e-227	malignant	SUCLG1
1.61104e-231	0.384426	0.242	0.033	4.65622e-227	malignant	CENPQ
1.75637e-231	0.348401	0.315	0.078	5.07627e-227	malignant	PIAS1
2.35225e-231	0.325968	0.226	0.024	6.79847e-227	malignant	IFT122
2.44633e-231	0.372828	0.221	0.022	7.07038e-227	malignant	HS3ST3A1
3.08529e-231	0.418141	0.18	0	8.9171e-227	malignant	Z93403.1
4.49711e-231	0.329654	0.196	0.008	1.29976e-226	malignant	TYW1B
5.42083e-231	0.348517	0.409	0.142	1.56673e-226	malignant	TNPO1
5.65308e-231	0.308049	0.182	0.001	1.63385e-226	malignant	FRG1-DT
5.72844e-231	0.426677	0.227	0.025	1.65563e-226	malignant	DLX5
1.09786e-230	0.359945	0.408	0.143	3.17302e-226	malignant	USP15
1.22986e-230	0.376673	0.383	0.127	3.55455e-226	malignant	AP3B1
1.38196e-230	0.314162	0.215	0.018	3.99413e-226	malignant	CLEC16A
1.52876e-230	0.343182	0.326	0.086	4.41841e-226	malignant	TP53BP1
1.72937e-230	0.330731	0.286	0.06	4.99821e-226	malignant	PRR14L
4.84421e-230	0.340657	0.251	0.039	1.40007e-225	malignant	TTC21B
4.99245e-230	0.333669	0.31	0.075	1.44292e-225	malignant	STAMBP
5.85782e-230	0.313192	0.222	0.022	1.69303e-225	malignant	POT1
5.96813e-230	0.339022	0.216	0.02	1.72491e-225	malignant	PRDM5
6.52837e-230	0.463124	0.184	0.003	1.88683e-225	malignant	LINC01619
6.90946e-230	0.338088	0.288	0.062	1.99697e-225	malignant	ZNF302
7.17113e-230	0.331502	0.309	0.075	2.0726e-225	malignant	SMG7
1.46438e-229	0.396613	0.449	0.175	4.23236e-225	malignant	SARS
4.05705e-229	0.704313	0.734	0.751	1.17257e-224	malignant	TBL1XR1
5.95853e-229	0.327365	0.2	0.011	1.72213e-224	malignant	COL4A5
6.195e-229	0.323691	0.255	0.042	1.79048e-224	malignant	WDR75
6.28631e-229	0.356968	0.214	0.018	1.81687e-224	malignant	POLA1
6.43356e-229	0.328957	0.248	0.038	1.85943e-224	malignant	SRBD1
7.77778e-229	0.393741	0.178	0	2.24793e-224	malignant	LINC02484
1.13929e-228	0.350773	0.24	0.033	3.29276e-224	malignant	ALPK1
1.19557e-228	0.360405	0.303	0.073	3.45544e-224	malignant	ZNF827
1.33643e-228	0.374248	0.249	0.04	3.86255e-224	malignant	EIF2AK3
1.33801e-228	0.32593	0.272	0.052	3.86712e-224	malignant	NCOA6
2.18762e-228	0.332494	0.373	0.118	6.32265e-224	malignant	AP1S1
2.27706e-228	0.381541	0.346	0.101	6.58117e-224	malignant	HERC4
2.41421e-228	0.312839	0.178	0	6.97755e-224	malignant	LINC01980
3.18825e-228	0.331283	0.341	0.096	9.21467e-224	malignant	CYHR1
3.35213e-228	0.324993	0.243	0.035	9.68833e-224	malignant	FARP2
4.16012e-228	0.428207	0.32	0.084	1.20236e-223	malignant	TUBB3
4.55602e-228	0.308558	0.314	0.078	1.31678e-223	malignant	MTG1
5.17319e-228	0.296636	0.178	0	1.49516e-223	malignant	HMX1
5.82426e-228	0.334101	0.369	0.116	1.68333e-223	malignant	PPP4R3B
6.03023e-228	0.313509	0.25	0.039	1.74286e-223	malignant	ORC4
7.9838e-228	0.342889	0.179	0.001	2.30748e-223	malignant	RBM20
1.1429e-227	0.316858	0.35	0.103	3.30321e-223	malignant	IMMT
1.84789e-227	0.355454	0.376	0.121	5.34078e-223	malignant	SNRPN
2.46208e-227	0.337207	0.397	0.136	7.11591e-223	malignant	TUSC3
2.6246e-227	0.351343	0.302	0.073	7.58561e-223	malignant	MAPK14
2.6576e-227	0.361932	0.311	0.077	7.68099e-223	malignant	SERTAD2
2.7902e-227	0.287982	0.177	0	8.06425e-223	malignant	AC103702.2
5.4759e-227	0.352888	0.317	0.083	1.58264e-222	malignant	MIGA1
7.09288e-227	0.336211	0.198	0.011	2.04998e-222	malignant	FBXL2
7.67802e-227	0.372173	0.18	0.002	2.2191e-222	malignant	AL365295.1
7.94584e-227	0.32105	0.321	0.084	2.29651e-222	malignant	POLR2C
8.91994e-227	0.329564	0.339	0.097	2.57804e-222	malignant	SPIN1
1.26866e-226	0.310443	0.255	0.043	3.66668e-222	malignant	ING5
1.60278e-226	0.314646	0.196	0.01	4.63236e-222	malignant	APLF
2.92315e-226	0.325519	0.447	0.17	8.44849e-222	malignant	MAGOH
3.76288e-226	0.370851	0.354	0.108	1.08755e-221	malignant	SOS1
4.68216e-226	0.313036	0.489	0.2	1.35324e-221	malignant	ADH5
1.28909e-225	0.338417	0.388	0.128	3.72572e-221	malignant	PAXX
2.15961e-225	0.339853	0.177	0.001	6.2417e-221	malignant	TENM3-AS1
2.56095e-225	0.369495	0.33	0.091	7.40167e-221	malignant	CENPC
2.93131e-225	0.303908	0.18	0.002	8.47208e-221	malignant	EEF1A2
3.14762e-225	0.315952	0.232	0.03	9.09724e-221	malignant	SCRN3
4.49703e-225	0.334061	0.371	0.119	1.29973e-220	malignant	PLEKHA3
5.80583e-225	0.367001	0.287	0.062	1.678e-220	malignant	OCIAD2
9.19623e-225	0.352812	0.185	0.005	2.6579e-220	malignant	NPW
1.0096e-224	0.344988	0.203	0.014	2.91796e-220	malignant	RANBP17
1.03748e-224	0.358508	0.253	0.043	2.99853e-220	malignant	FAM168A
1.52951e-224	0.36279	0.179	0.002	4.42059e-220	malignant	RNF217-AS1
1.84291e-224	0.586032	0.366	0.113	5.32637e-220	malignant	SMOC2
1.87355e-224	0.334705	0.232	0.03	5.41495e-220	malignant	DZIP3
1.9911e-224	0.315968	0.232	0.03	5.75468e-220	malignant	VPS50
2.15651e-224	0.33101	0.302	0.072	6.23273e-220	malignant	LINC00963
4.20468e-224	0.366913	0.453	0.178	1.21524e-219	malignant	FDPS
4.57349e-224	0.311344	0.339	0.097	1.32183e-219	malignant	PRKRA
1.39649e-223	0.341256	0.336	0.095	4.03613e-219	malignant	TRPC4AP
1.45056e-223	0.367858	0.262	0.048	4.19241e-219	malignant	NSD2
1.96125e-223	0.350252	0.245	0.039	5.66841e-219	malignant	SLC38A6
2.37091e-223	0.320177	0.229	0.029	6.85242e-219	malignant	LMLN
2.75623e-223	0.443136	0.181	0.003	7.96605e-219	malignant	RGS6
3.88687e-223	0.316962	0.32	0.084	1.12338e-218	malignant	C1orf35
5.10365e-223	0.319147	0.175	0	1.47506e-218	malignant	LINC01967
6.47589e-223	0.374846	0.258	0.046	1.87166e-218	malignant	OLFM2
1.12476e-222	0.479984	0.345	0.101	3.25079e-218	malignant	CEMIP2
1.25413e-222	0.345882	0.235	0.033	3.62467e-218	malignant	GRK3
1.86634e-222	0.37102	0.183	0.005	5.3941e-218	malignant	DIRC3
1.89432e-222	0.596465	0.409	0.857	5.47496e-218	malignant	POSTN
1.99335e-222	0.285885	0.182	0.004	5.76119e-218	malignant	NEURL1
2.06698e-222	0.364325	0.382	0.13	5.97399e-218	malignant	MAP4K5
2.9742e-222	0.56637	0.174	0	8.59602e-218	malignant	NPY
3.64247e-222	0.330234	0.296	0.07	1.05275e-217	malignant	LARP4B
4.76902e-222	0.307817	0.385	0.13	1.37834e-217	malignant	TIPRL
4.87499e-222	0.306915	0.315	0.081	1.40897e-217	malignant	MED15
5.48447e-222	0.331694	0.38	0.127	1.58512e-217	malignant	EIF2AK1
1.26328e-221	0.664327	0.456	0.218	3.65112e-217	malignant	H1F0
1.36078e-221	0.323769	0.227	0.028	3.93293e-217	malignant	TTLL5
1.71573e-221	0.316301	0.427	0.159	4.95881e-217	malignant	PUF60
2.17275e-221	0.359922	0.222	0.025	6.27969e-217	malignant	ARHGAP31
2.66023e-221	0.334094	0.211	0.02	7.68861e-217	malignant	ULK4
3.02387e-221	0.313909	0.349	0.105	8.73958e-217	malignant	RTCB
3.89186e-221	1.02323	0.226	0.029	1.12483e-216	malignant	HSPA6
4.94127e-221	0.364325	0.424	0.15	1.42812e-216	malignant	MARCKSL1
5.41297e-221	0.308817	0.217	0.022	1.56446e-216	malignant	ALPL
5.43247e-221	0.298535	0.213	0.02	1.57009e-216	malignant	ZNF138
5.65781e-221	0.332339	0.413	0.151	1.63522e-216	malignant	UBE3A
6.29748e-221	0.733534	0.199	0.014	1.8201e-216	malignant	MFAP5
6.39667e-221	1.10075	0.268	0.055	1.84876e-216	malignant	TOP2A
8.24745e-221	0.310873	0.292	0.067	2.38368e-216	malignant	EIF2B5
1.43579e-220	0.30817	0.247	0.041	4.14972e-216	malignant	PHTF1
1.63301e-220	0.308948	0.223	0.026	4.71972e-216	malignant	CASP8
1.93071e-220	0.320324	0.206	0.017	5.58014e-216	malignant	TET3
1.95148e-220	0.504739	0.51	0.28	5.64016e-216	malignant	ITFG1
2.28417e-220	0.447307	0.261	0.05	6.6017e-216	malignant	SCLT1
2.85122e-220	0.342484	0.3	0.074	8.24059e-216	malignant	PRKACB
3.80537e-220	0.328067	0.231	0.032	1.09983e-215	malignant	PDSS2
4.52021e-220	0.352542	0.173	0	1.30643e-215	malignant	PPEF1
6.10686e-220	0.337622	0.294	0.07	1.765e-215	malignant	AFTPH
9.34656e-220	0.346948	0.177	0.002	2.70134e-215	malignant	FIRRE
1.32078e-219	0.300163	0.233	0.033	3.81731e-215	malignant	PPIL1
5.17707e-219	0.311285	0.239	0.036	1.49628e-214	malignant	ASCC1
5.242e-219	0.316257	0.299	0.073	1.51504e-214	malignant	ARMC10
9.74556e-219	0.478404	0.999	1	2.81666e-214	malignant	RPL13
1.08019e-218	0.477953	0.216	0.025	3.12197e-214	malignant	AC004160.1
1.16255e-218	0.305532	0.343	0.102	3.35999e-214	malignant	CLPTM1L
1.19167e-218	0.327823	0.326	0.092	3.44415e-214	malignant	KRIT1
1.49081e-218	0.310024	0.424	0.158	4.30874e-214	malignant	WDR45B
1.91154e-218	0.29912	0.244	0.04	5.52474e-214	malignant	SNHG30
3.40444e-218	0.584172	0.275	0.064	9.83952e-214	malignant	MAPK10
5.05235e-218	0.372042	0.171	0	1.46023e-213	malignant	ANO5
7.6343e-218	0.600783	0.214	0.024	2.20647e-213	malignant	ZFPM2-AS1
1.19813e-217	0.30966	0.29	0.069	3.46283e-213	malignant	UBA5
2.79087e-217	0.354517	0.306	0.08	8.06616e-213	malignant	PACS1
5.09598e-217	0.382997	0.192	0.011	1.47284e-212	malignant	FANCA
5.96785e-217	0.479828	0.171	0	1.72483e-212	malignant	AC073529.1
6.51065e-217	0.295722	0.263	0.051	1.88171e-212	malignant	NCS1
6.75553e-217	0.34166	0.175	0.002	1.95248e-212	malignant	KCNG1
7.84113e-217	0.347701	0.427	0.159	2.26624e-212	malignant	CKLF
8.73878e-217	0.309509	0.226	0.029	2.52568e-212	malignant	TMEM267
1.16379e-216	0.302295	0.177	0.003	3.36359e-212	malignant	C3orf67
1.18171e-216	0.288917	0.17	0	3.41538e-212	malignant	AC010168.1
1.45792e-216	0.330742	0.419	0.158	4.21367e-212	malignant	C1D
2.01002e-216	0.321849	0.22	0.027	5.80937e-212	malignant	ATG10
2.14172e-216	0.336748	0.197	0.014	6.19e-212	malignant	DYNC1I1
2.19737e-216	0.368117	0.285	0.065	6.35083e-212	malignant	GPATCH4
6.63144e-216	0.306862	0.185	0.008	1.91662e-211	malignant	MVB12B
7.29194e-216	0.30191	0.212	0.022	2.10752e-211	malignant	KLHL22
9.33521e-216	0.408372	0.27	0.057	2.69806e-211	malignant	DIPK2A
1.04281e-215	0.413151	0.206	0.019	3.01392e-211	malignant	SORBS1
1.04315e-215	0.388508	0.326	0.093	3.01492e-211	malignant	TGFBR1
1.1074e-215	0.895303	0.511	0.374	3.20059e-211	malignant	DANT2
3.20463e-215	0.360777	0.262	0.052	9.26201e-211	malignant	MCU
3.9216e-215	0.311106	0.21	0.021	1.13342e-210	malignant	LIN52
5.21334e-215	0.444024	0.514	0.273	1.50676e-210	malignant	FSCN1
5.59341e-215	0.470108	0.169	0	1.61661e-210	malignant	CALN1
5.89363e-215	0.410911	0.39	0.137	1.70338e-210	malignant	CENPX
6.19354e-215	0.369422	0.332	0.097	1.79006e-210	malignant	SNAI2
8.08787e-215	0.409939	0.211	0.022	2.33756e-210	malignant	BRCA1
8.93661e-215	0.325778	0.299	0.076	2.58286e-210	malignant	RPAP2
9.81506e-215	0.710344	0.772	0.819	2.83675e-210	malignant	AOPEP
9.82583e-215	0.301327	0.23	0.033	2.83986e-210	malignant	RNF185
1.23029e-214	0.314623	0.209	0.021	3.55578e-210	malignant	TCEAL5
1.29784e-214	0.312097	0.239	0.038	3.75101e-210	malignant	RNGTT
1.64625e-214	0.301768	0.275	0.06	4.758e-210	malignant	TGS1
1.76468e-214	0.446395	0.199	0.016	5.10028e-210	malignant	MELK
1.97701e-214	0.300609	0.239	0.038	5.71394e-210	malignant	RHBDD3
2.57834e-214	0.375881	0.271	0.058	7.45193e-210	malignant	ITPR1
2.86713e-214	0.867708	0.737	0.772	8.28657e-210	malignant	ZFHX3
3.61076e-214	0.332167	0.327	0.094	1.04358e-209	malignant	TRMT10C
3.7051e-214	0.297037	0.209	0.021	1.07085e-209	malignant	PODXL2
4.00524e-214	0.290048	0.204	0.018	1.15759e-209	malignant	ARMH4
4.9961e-214	0.555561	0.252	0.046	1.44397e-209	malignant	TK1
6.05381e-214	0.31289	0.288	0.069	1.74967e-209	malignant	TRAPPC12
6.15932e-214	0.336272	0.316	0.088	1.78017e-209	malignant	ATE1
6.74742e-214	0.419974	0.169	0.001	1.95014e-209	malignant	SOSTDC1
7.18668e-214	0.30894	0.213	0.023	2.0771e-209	malignant	HLCS
7.66707e-214	0.317165	0.22	0.027	2.21594e-209	malignant	BANP
1.06601e-213	0.291149	0.317	0.085	3.08098e-209	malignant	PDHA1
1.25327e-213	0.307653	0.382	0.131	3.6222e-209	malignant	TXN2
1.54327e-213	0.327759	0.23	0.033	4.46037e-209	malignant	LINC00476
1.66911e-213	0.530902	0.247	0.046	4.82407e-209	malignant	HIST1H1E
2.06776e-213	0.267061	0.167	0	5.97623e-209	malignant	ALX3
2.561e-213	0.282331	0.167	0	7.4018e-209	malignant	AC002463.1
2.8485e-213	0.391585	0.226	0.032	8.23274e-209	malignant	HIVEP3
2.94915e-213	0.355835	0.167	0	8.52364e-209	malignant	AL121904.2
3.32613e-213	0.297235	0.238	0.038	9.61318e-209	malignant	TSEN15
3.33115e-213	0.299134	0.21	0.022	9.62768e-209	malignant	TTN-AS1
4.02999e-213	0.312025	0.235	0.036	1.16475e-208	malignant	PAFAH1B3
4.85202e-213	0.322605	0.408	0.151	1.40233e-208	malignant	PPP2R5E
4.85321e-213	0.308286	0.336	0.1	1.40268e-208	malignant	NAXE
5.62588e-213	0.324371	0.281	0.064	1.62599e-208	malignant	ZNF518A
7.07086e-213	0.593879	0.505	0.299	2.04362e-208	malignant	SBF2
7.78511e-213	0.332156	0.402	0.146	2.25005e-208	malignant	ZKSCAN1
9.99533e-213	0.305408	0.249	0.045	2.88885e-208	malignant	MAD1L1
1.00317e-212	0.31955	0.281	0.065	2.89937e-208	malignant	STK38
1.0238e-212	0.311644	0.28	0.064	2.95897e-208	malignant	YARS
1.2995e-212	0.561073	0.342	0.106	3.75583e-208	malignant	DDIT4
1.49388e-212	0.519603	0.168	0.001	4.31761e-208	malignant	LINC01725
1.58338e-212	0.391417	0.194	0.013	4.57628e-208	malignant	THSD4
1.97886e-212	0.716053	0.434	0.21	5.71929e-208	malignant	CKS1B
2.45416e-212	0.308794	0.376	0.126	7.09302e-208	malignant	MRPS26
2.6489e-212	0.481929	0.257	0.051	7.65585e-208	malignant	IFI44
4.5886e-212	0.351843	0.268	0.057	1.3262e-207	malignant	TMEM161B-AS1
6.31587e-212	0.371464	0.187	0.011	1.82541e-207	malignant	ROR1
9.48999e-212	0.296673	0.27	0.057	2.7428e-207	malignant	ASCC2
1.24343e-211	0.313191	0.237	0.038	3.59375e-207	malignant	SLC7A1
1.26356e-211	0.379587	0.313	0.088	3.65194e-207	malignant	PDE8A
1.84663e-211	0.364217	0.338	0.104	5.33712e-207	malignant	FNBP1
2.03767e-211	0.313001	0.258	0.051	5.88928e-207	malignant	MAP2K4
2.33928e-211	0.29934	0.286	0.068	6.76099e-207	malignant	GAA
2.84025e-211	0.31334	0.363	0.12	8.2089e-207	malignant	FBXO9
3.23972e-211	0.346749	0.26	0.05	9.36344e-207	malignant	NUAK1
3.36061e-211	0.366119	0.408	0.153	9.71283e-207	malignant	SMC5
4.09863e-211	0.35019	0.261	0.053	1.18459e-206	malignant	LRCH1
4.68248e-211	0.317857	0.254	0.049	1.35333e-206	malignant	SLC25A12
5.08864e-211	0.363442	0.171	0.002	1.47072e-206	malignant	FAM160A1
8.36528e-211	0.626151	0.832	0.908	2.41773e-206	malignant	LAMTOR5
8.40435e-211	0.301112	0.208	0.022	2.42902e-206	malignant	RHOBTB1
1.10515e-210	0.299646	0.229	0.034	3.19411e-206	malignant	ORC2
1.68252e-210	0.29827	0.167	0.001	4.86281e-206	malignant	LINC00470
2.33003e-210	0.310538	0.241	0.041	6.73427e-206	malignant	CEP95
2.41529e-210	0.329624	0.385	0.136	6.98068e-206	malignant	UBTF
2.73045e-210	0.284145	0.211	0.024	7.89155e-206	malignant	NBPF15
3.71519e-210	0.3203	0.284	0.068	1.07376e-205	malignant	MGA
1.01694e-209	0.280612	0.165	0	2.93917e-205	malignant	LINC01807
1.60194e-209	0.278157	0.165	0	4.62993e-205	malignant	AC092115.3
1.63177e-209	0.306868	0.331	0.097	4.71615e-205	malignant	KIF2A
1.68493e-209	0.341112	0.255	0.05	4.8698e-205	malignant	USP25
2.54034e-209	0.301688	0.233	0.037	7.34208e-205	malignant	CCDC57
2.96833e-209	0.340867	0.36	0.12	8.57907e-205	malignant	PGP
4.82567e-209	0.298529	0.314	0.086	1.39472e-204	malignant	ISY1
9.00318e-209	1.14674	0.778	0.844	2.6021e-204	malignant	IGFBP2
1.03495e-208	0.31417	0.197	0.016	2.99121e-204	malignant	OPHN1
1.26402e-208	0.287541	0.192	0.014	3.65327e-204	malignant	PSPH
1.30595e-208	0.460064	0.165	0	3.77445e-204	malignant	RBFOX1
1.44467e-208	0.369585	0.237	0.04	4.17537e-204	malignant	ARMC9
1.45465e-208	0.315203	0.326	0.094	4.20424e-204	malignant	PPP1R35
1.6266e-208	0.309774	0.214	0.027	4.7012e-204	malignant	SFXN5
1.76636e-208	0.333266	0.436	0.175	5.10514e-204	malignant	SUPT16H
1.89623e-208	0.417782	0.378	0.133	5.48048e-204	malignant	ANP32E
3.07917e-208	0.311522	0.252	0.049	8.89942e-204	malignant	B3GALNT2
3.43453e-208	0.34202	0.164	0	9.92649e-204	malignant	LINC01122
4.1014e-208	0.290611	0.455	0.182	1.18539e-203	malignant	NAP1L4
4.90047e-208	0.306374	0.323	0.094	1.41633e-203	malignant	ARFIP1
5.05504e-208	0.371519	0.261	0.055	1.46101e-203	malignant	PBX3
5.80021e-208	0.3118	0.315	0.089	1.67638e-203	malignant	EXOC1
6.23613e-208	0.310151	0.337	0.103	1.80237e-203	malignant	MRPS23
8.12588e-208	0.285263	0.183	0.01	2.34854e-203	malignant	RGS9
1.02869e-207	0.308822	0.379	0.132	2.97311e-203	malignant	HAX1
1.04903e-207	0.340052	0.309	0.086	3.03192e-203	malignant	ZMAT3
1.10459e-207	0.292183	0.255	0.051	3.19249e-203	malignant	RAD1
1.18744e-207	0.349107	0.339	0.106	3.43195e-203	malignant	RUFY3
1.82381e-207	0.905369	0.231	0.04	5.27119e-203	malignant	GPC6
1.8321e-207	0.327114	0.392	0.144	5.29512e-203	malignant	SLAIN2
1.86462e-207	0.320231	0.403	0.149	5.38911e-203	malignant	ATN1
2.45258e-207	0.294237	0.274	0.062	7.08844e-203	malignant	EP400
2.46053e-207	0.319999	0.326	0.097	7.11143e-203	malignant	DCAF7
2.50157e-207	0.304201	0.426	0.165	7.23003e-203	malignant	HDGFL3
3.0682e-207	0.30566	0.249	0.046	8.8677e-203	malignant	TAF1
5.22245e-207	1.11101	0.285	0.072	1.50939e-202	malignant	CENPF
6.10327e-207	0.299226	0.276	0.063	1.76397e-202	malignant	DERA
8.85619e-207	0.316811	0.182	0.009	2.55961e-202	malignant	EYA2
8.95047e-207	0.383513	0.293	0.077	2.58686e-202	malignant	CCNG2
9.00483e-207	0.322456	0.237	0.04	2.60258e-202	malignant	HS6ST1
1.06822e-206	0.300065	0.462	0.193	3.08738e-202	malignant	PDCD10
1.19903e-206	0.320902	0.305	0.084	3.46543e-202	malignant	C8orf82
1.26424e-206	0.441466	0.394	0.149	3.65392e-202	malignant	MTHFD2
1.41771e-206	0.341665	0.17	0.003	4.09746e-202	malignant	EFNA5
1.75449e-206	0.309716	0.19	0.014	5.07084e-202	malignant	MTERF1
2.27788e-206	0.293726	0.238	0.041	6.58353e-202	malignant	AKAP10
2.2978e-206	0.501714	0.388	0.147	6.64109e-202	malignant	ABCA1
2.35503e-206	0.306796	0.363	0.122	6.8065e-202	malignant	BRD9
2.46875e-206	1.73098	0.604	0.653	7.13517e-202	malignant	AC011246.1
2.95699e-206	0.304591	0.17	0.004	8.54629e-202	malignant	JAKMIP2
3.44042e-206	1.43788	0.602	0.635	9.94349e-202	malignant	GNGT1
4.31266e-206	0.331655	0.335	0.103	1.24645e-201	malignant	SLC39A10
4.77606e-206	0.30144	0.332	0.101	1.38038e-201	malignant	SMARCB1
5.28088e-206	0.294675	0.362	0.121	1.52628e-201	malignant	FASTK
5.30517e-206	0.300618	0.349	0.111	1.5333e-201	malignant	NCK1
8.53225e-206	0.321512	0.222	0.033	2.46599e-201	malignant	ATP9A
9.67784e-206	0.304047	0.214	0.028	2.79709e-201	malignant	PLEKHM3
1.04887e-205	0.362345	0.198	0.019	3.03146e-201	malignant	RFC3
1.167e-205	0.449928	0.294	0.075	3.37286e-201	malignant	HMGA1
1.45796e-205	0.296495	0.26	0.054	4.21379e-201	malignant	TRAF3IP1
1.64382e-205	0.277799	0.347	0.108	4.75095e-201	malignant	PON2
1.68091e-205	0.308105	0.312	0.088	4.85818e-201	malignant	MRPS17
1.71607e-205	0.371109	0.368	0.129	4.9598e-201	malignant	NFIX
1.90441e-205	0.355739	0.51	0.254	5.50413e-201	malignant	USP22
2.02385e-205	0.28969	0.357	0.116	5.84933e-201	malignant	NUTM2A-AS1
2.59125e-205	0.320253	0.45	0.183	7.48924e-201	malignant	SMARCA1
3.01822e-205	0.349892	0.278	0.067	8.72327e-201	malignant	SINHCAF
3.03873e-205	0.338582	0.444	0.183	8.78255e-201	malignant	GOLPH3
3.40273e-205	0.307059	0.331	0.102	9.83456e-201	malignant	KCTD20
4.48353e-205	0.289535	0.324	0.095	1.29583e-200	malignant	EMC8
6.61992e-205	0.290424	0.259	0.054	1.91329e-200	malignant	TRIM37
8.74006e-205	0.321848	0.289	0.072	2.52605e-200	malignant	LBR
9.01025e-205	0.338824	0.244	0.046	2.60414e-200	malignant	LIN7A
9.17032e-205	0.327391	0.374	0.133	2.6504e-200	malignant	DNM1L
9.56154e-205	0.307624	0.223	0.032	2.76348e-200	malignant	LINC00467
1.45141e-204	0.347508	0.233	0.039	4.19485e-200	malignant	RGL1
1.45566e-204	0.366906	0.397	0.149	4.20716e-200	malignant	KAT6B
1.49521e-204	0.316187	0.164	0.001	4.32147e-200	malignant	DAB1
2.32735e-204	0.302413	0.321	0.094	6.7265e-200	malignant	BCAS2
2.50722e-204	0.299873	0.21	0.025	7.24636e-200	malignant	LMTK2
2.53978e-204	0.323386	0.249	0.049	7.34049e-200	malignant	CBR4
2.59068e-204	0.315575	0.308	0.086	7.48758e-200	malignant	CLOCK
3.4913e-204	0.347243	0.211	0.026	1.00905e-199	malignant	AC068587.4
3.69021e-204	0.300488	0.163	0.001	1.06654e-199	malignant	LINC01376
3.96379e-204	0.288658	0.304	0.082	1.14562e-199	malignant	EXOSC6
4.7979e-204	0.304122	0.17	0.004	1.38669e-199	malignant	RGS20
4.83756e-204	0.40832	0.215	0.029	1.39815e-199	malignant	MAML3
5.18616e-204	0.317844	0.229	0.037	1.4989e-199	malignant	C20orf194
6.16542e-204	0.311506	0.182	0.01	1.78193e-199	malignant	FGFR2
6.25104e-204	0.411486	0.281	0.07	1.80668e-199	malignant	SMC2
7.97491e-204	0.315266	0.161	0	2.30491e-199	malignant	LINC01748
8.60115e-204	0.288841	0.182	0.011	2.4859e-199	malignant	METAP1D
9.13841e-204	0.33762	0.313	0.092	2.64118e-199	malignant	ACVR1
1.00328e-203	0.370363	0.266	0.059	2.89968e-199	malignant	TMEM106C
1.06416e-203	0.375725	0.261	0.056	3.07564e-199	malignant	CRADD
1.07182e-203	0.300267	0.269	0.061	3.09779e-199	malignant	SMARCAD1
1.32733e-203	0.311885	0.262	0.055	3.83625e-199	malignant	NES
1.51835e-203	0.594203	0.549	0.379	4.38834e-199	malignant	SENP5
1.58003e-203	0.312129	0.21	0.026	4.5666e-199	malignant	KCTD1
1.71688e-203	0.294886	0.242	0.044	4.96213e-199	malignant	RNF111
2.03592e-203	0.260466	0.16	0	5.8842e-199	malignant	Z83818.2
2.31772e-203	0.308138	0.314	0.091	6.69867e-199	malignant	HMGXB4
2.36359e-203	0.329787	0.222	0.033	6.83125e-199	malignant	TOX2
2.53265e-203	0.431952	0.161	0	7.31986e-199	malignant	CTNND2
2.58296e-203	0.303536	0.248	0.048	7.46527e-199	malignant	HEATR1
2.59097e-203	0.367673	0.354	0.12	7.48841e-199	malignant	CYP51A1
2.95403e-203	0.291076	0.202	0.022	8.53775e-199	malignant	ZNF107
3.4135e-203	0.389406	0.395	0.147	9.86571e-199	malignant	MAF
3.61902e-203	0.353684	0.177	0.008	1.04597e-198	malignant	RASGRF2
3.67581e-203	0.314515	0.194	0.017	1.06238e-198	malignant	TMEM131L
5.58316e-203	0.314141	0.162	0.001	1.61364e-198	malignant	AC079142.1
6.77003e-203	0.348159	0.377	0.135	1.95667e-198	malignant	ATF7IP
9.07885e-203	0.296999	0.238	0.042	2.62397e-198	malignant	PMS1
9.74748e-203	0.290985	0.16	0	2.81722e-198	malignant	ZFHX4-AS1
1.22313e-202	0.332897	0.281	0.071	3.5351e-198	malignant	MSH6
1.2724e-202	0.280791	0.202	0.022	3.6775e-198	malignant	CROCC
1.35516e-202	0.667511	0.736	0.775	3.91668e-198	malignant	TKT
1.39433e-202	0.261689	0.177	0.008	4.02989e-198	malignant	ZNF862
2.24044e-202	0.297948	0.393	0.143	6.47533e-198	malignant	BTF3L4
2.25348e-202	0.297066	0.199	0.02	6.51302e-198	malignant	BCKDHB
2.2562e-202	0.301778	0.16	0	6.52087e-198	malignant	LYPD6
3.6957e-202	0.285599	0.236	0.04	1.06813e-197	malignant	CEPT1
4.93359e-202	1.52793	0.26	0.062	1.42591e-197	malignant	MMP11
5.22027e-202	0.414182	0.27	0.061	1.50876e-197	malignant	UPP1
6.44001e-202	0.298952	0.228	0.036	1.86129e-197	malignant	PAPOLG
7.31666e-202	0.355699	0.221	0.033	2.11466e-197	malignant	HIST3H2A
8.73421e-202	0.325417	0.468	0.203	2.52436e-197	malignant	EPRS
9.30658e-202	0.294124	0.48	0.208	2.68979e-197	malignant	THOC2
1.00872e-201	0.292893	0.366	0.126	2.91542e-197	malignant	MRPS7
1.27604e-201	0.349097	0.175	0.007	3.68801e-197	malignant	SAMD12
1.37431e-201	0.303371	0.434	0.172	3.97203e-197	malignant	UBA2
1.85616e-201	0.306607	0.27	0.063	5.36468e-197	malignant	UBR4
1.92362e-201	0.507296	0.171	0.006	5.55966e-197	malignant	ADAMTSL1
2.26475e-201	0.31033	0.429	0.172	6.54559e-197	malignant	EIF2A
2.28566e-201	0.334645	0.196	0.019	6.606e-197	malignant	CCDC18
3.19743e-201	0.318992	0.433	0.172	9.24121e-197	malignant	RFC1
3.46955e-201	0.297824	0.449	0.184	1.00277e-196	malignant	PYURF
3.66539e-201	0.334008	0.21	0.027	1.05937e-196	malignant	GOT1
3.6732e-201	0.295735	0.235	0.041	1.06163e-196	malignant	TENT4A
4.87549e-201	0.367304	0.313	0.094	1.40911e-196	malignant	PHF21A
5.52089e-201	0.317476	0.291	0.076	1.59565e-196	malignant	CEBPG
5.65458e-201	0.301635	0.217	0.031	1.63429e-196	malignant	PUS7
5.93921e-201	0.315482	0.33	0.103	1.71655e-196	malignant	HTATSF1
6.88702e-201	0.290911	0.308	0.086	1.99049e-196	malignant	AP1G1
7.28468e-201	0.27551	0.174	0.008	2.10542e-196	malignant	CENPV
8.1996e-201	0.339518	0.203	0.023	2.36985e-196	malignant	FHOD3
9.64538e-201	0.29609	0.302	0.084	2.78771e-196	malignant	ETNK1
1.14247e-200	0.32302	0.312	0.091	3.30198e-196	malignant	ECPAS
1.96222e-200	0.333471	0.335	0.105	5.6712e-196	malignant	RABGAP1
3.26428e-200	0.310123	0.443	0.182	9.43443e-196	malignant	DNAJC21
3.84262e-200	0.276916	0.199	0.021	1.11059e-195	malignant	ZFP64
4.01917e-200	0.302111	0.328	0.102	1.16162e-195	malignant	DDX50
8.57504e-200	0.355745	0.248	0.051	2.47836e-195	malignant	SH3RF1
1.6068e-199	0.28615	0.328	0.101	4.64398e-195	malignant	STIP1
1.66434e-199	0.335016	0.342	0.112	4.81029e-195	malignant	CAB39
1.88716e-199	0.28854	0.223	0.035	5.45428e-195	malignant	SPICE1
4.211e-199	0.291378	0.49	0.218	1.21706e-194	malignant	EIF4H
4.69241e-199	0.329241	0.236	0.044	1.3562e-194	malignant	PGAP1
5.18099e-199	0.303617	0.31	0.09	1.49741e-194	malignant	TTYH3
7.80505e-199	0.371998	0.478	0.227	2.25582e-194	malignant	BAZ1B
8.63289e-199	0.289173	0.325	0.099	2.49508e-194	malignant	VBP1
9.64873e-199	0.525248	0.217	0.032	2.78868e-194	malignant	CACNA2D3
1.00699e-198	0.290983	0.284	0.072	2.91041e-194	malignant	IMPACT
1.24292e-198	0.30708	0.201	0.022	3.59228e-194	malignant	CENPN
1.36241e-198	0.431698	0.257	0.058	3.93764e-194	malignant	STXBP5
1.41487e-198	0.299158	0.264	0.06	4.08926e-194	malignant	NT5C2
1.51561e-198	0.290692	0.213	0.029	4.38041e-194	malignant	SGK3
1.90587e-198	0.287508	0.189	0.016	5.50836e-194	malignant	UHRF1BP1
1.92898e-198	0.291118	0.28	0.07	5.57514e-194	malignant	IRAK1
2.43605e-198	0.273173	0.201	0.023	7.04068e-194	malignant	SMARCAL1
2.53978e-198	0.373574	0.158	0	7.34047e-194	malignant	AC007319.1
4.16346e-198	0.281738	0.297	0.081	1.20332e-193	malignant	KLHDC3
5.75007e-198	0.297163	0.218	0.033	1.66188e-193	malignant	SLC10A7
5.88053e-198	0.414641	0.159	0.001	1.69959e-193	malignant	ADAMTS16
7.89505e-198	0.370534	0.317	0.098	2.28183e-193	malignant	SQLE
8.37973e-198	0.282263	0.278	0.069	2.42191e-193	malignant	PYCR2
8.59129e-198	0.302486	0.26	0.058	2.48305e-193	malignant	DMTF1
8.93374e-198	0.290368	0.193	0.019	2.58203e-193	malignant	ACVR2A
9.3071e-198	0.680204	0.191	0.019	2.68994e-193	malignant	HIST1H1D
9.77957e-198	0.299114	0.181	0.012	2.82649e-193	malignant	DISC1
9.84971e-198	0.279416	0.219	0.033	2.84676e-193	malignant	THUMPD2
1.01292e-197	0.456637	0.201	0.023	2.92755e-193	malignant	NUF2
1.03611e-197	0.29566	0.469	0.202	2.99457e-193	malignant	MRPS34
1.08422e-197	0.306143	0.282	0.072	3.13361e-193	malignant	ZNF83
1.0915e-197	0.31824	0.243	0.047	3.15466e-193	malignant	KLHL23
1.2804e-197	0.391247	0.356	0.126	3.70061e-193	malignant	FNIP1
1.62999e-197	0.308487	0.31	0.091	4.71099e-193	malignant	RAB3GAP2
1.84894e-197	0.29092	0.316	0.093	5.34381e-193	malignant	NUTM2B-AS1
2.14714e-197	0.389539	0.416	0.162	6.20568e-193	malignant	IER5L
2.93596e-197	0.402719	0.166	0.005	8.48552e-193	malignant	IL1RAPL1
3.17813e-197	0.273153	0.203	0.024	9.18544e-193	malignant	PCCB
3.65409e-197	0.302215	0.325	0.101	1.0561e-192	malignant	MRPL2
3.87709e-197	0.314846	0.221	0.035	1.12056e-192	malignant	EEF1AKMT4
4.33109e-197	0.44496	0.26	0.06	1.25177e-192	malignant	DENND4A
5.07756e-197	0.283433	0.219	0.033	1.46752e-192	malignant	MDFI
5.18169e-197	0.27912	0.275	0.067	1.49761e-192	malignant	ARMCX6
5.22301e-197	0.30636	0.467	0.203	1.50955e-192	malignant	MRPL36
7.27588e-197	0.365965	0.178	0.011	2.10287e-192	malignant	GAL
7.7437e-197	0.260222	0.171	0.007	2.23808e-192	malignant	FAM86C1
8.36241e-197	0.466174	0.288	0.08	2.4169e-192	malignant	MEIS1
8.91705e-197	0.287682	0.197	0.021	2.5772e-192	malignant	TBC1D19
9.15341e-197	0.300257	0.223	0.036	2.64552e-192	malignant	CEP83
9.62855e-197	0.30654	0.261	0.059	2.78284e-192	malignant	TDRD3
9.93999e-197	0.308314	0.26	0.058	2.87285e-192	malignant	PIP4K2A
1.42305e-196	0.30218	0.216	0.032	4.11289e-192	malignant	STXBP4
2.18946e-196	0.289367	0.155	0	6.32797e-192	malignant	AC124254.2
3.04024e-196	0.274045	0.361	0.121	8.78689e-192	malignant	LAPTM4B
3.15635e-196	0.323943	0.308	0.092	9.12249e-192	malignant	DCAF6
3.56897e-196	0.412888	0.27	0.067	1.0315e-191	malignant	FLRT2
3.67748e-196	0.279058	0.215	0.032	1.06287e-191	malignant	XPO5
4.19355e-196	0.291681	0.211	0.03	1.21202e-191	malignant	CDK8
7.09586e-196	0.275624	0.202	0.024	2.05085e-191	malignant	FAM222B
7.73027e-196	0.277636	0.233	0.042	2.2342e-191	malignant	CEP68
9.5087e-196	0.336089	0.172	0.009	2.74821e-191	malignant	RNF175
1.19385e-195	0.282739	0.2	0.024	3.45045e-191	malignant	AC016747.1
1.2363e-195	0.319505	0.355	0.121	3.57315e-191	malignant	KIAA1109
2.24358e-195	0.319622	0.295	0.083	6.48439e-191	malignant	RRP15
2.36127e-195	0.325879	0.415	0.165	6.82454e-191	malignant	ZNF292
2.75828e-195	0.296475	0.165	0.005	7.97198e-191	malignant	STOX2
3.10384e-195	0.286484	0.309	0.09	8.97073e-191	malignant	TOMM70
3.37899e-195	0.298139	0.349	0.119	9.76594e-191	malignant	TAF11
3.48118e-195	0.27298	0.265	0.062	1.00613e-190	malignant	SNRNP40
3.57479e-195	0.298308	0.364	0.129	1.03319e-190	malignant	MRPS10
4.14086e-195	0.42679	0.16	0.003	1.19679e-190	malignant	RIMS2
7.3916e-195	0.292347	0.314	0.094	2.13632e-190	malignant	NAE1
1.34289e-194	0.328488	0.38	0.143	3.88124e-190	malignant	SEL1L
1.63953e-194	0.450134	0.27	0.069	4.73857e-190	malignant	ROR2
2.52057e-194	0.294883	0.234	0.044	7.28496e-190	malignant	RAB28
2.93181e-194	0.353868	0.221	0.036	8.47352e-190	malignant	MSMO1
3.01112e-194	0.523857	0.789	0.827	8.70273e-190	malignant	RHEB
3.28931e-194	0.299198	0.338	0.112	9.50678e-190	malignant	ZMYND11
3.43763e-194	0.361066	0.181	0.013	9.93545e-190	malignant	LINC01133
3.49415e-194	0.270297	0.339	0.11	1.00988e-189	malignant	FAM192A
3.6805e-194	0.304698	0.41	0.163	1.06374e-189	malignant	KDM5A
4.28571e-194	0.523278	0.226	0.041	1.23866e-189	malignant	PDE7B
5.10741e-194	0.291572	0.246	0.052	1.47614e-189	malignant	RASA1
5.20565e-194	0.276269	0.368	0.13	1.50454e-189	malignant	APH1A
5.59059e-194	0.357578	0.352	0.122	1.61579e-189	malignant	RPS6KA3
5.82706e-194	0.338993	0.193	0.02	1.68414e-189	malignant	BAMBI
7.03157e-194	0.578664	0.794	0.841	2.03226e-189	malignant	ANKRD11
7.06498e-194	0.280902	0.33	0.106	2.04192e-189	malignant	SFSWAP
7.6979e-194	0.262561	0.184	0.015	2.22485e-189	malignant	ZNF736
9.43775e-194	0.303647	0.275	0.069	2.7277e-189	malignant	COX19
1.05358e-193	0.278014	0.2	0.024	3.04506e-189	malignant	ZNF92
1.20884e-193	0.261482	0.179	0.012	3.4938e-189	malignant	FBF1
1.61337e-193	0.272484	0.204	0.027	4.66296e-189	malignant	POLR1A
1.66961e-193	0.363181	0.336	0.112	4.82549e-189	malignant	ATF6
1.7783e-193	0.320781	0.341	0.115	5.13965e-189	malignant	MAP1A
2.19245e-193	0.267868	0.154	0	6.33663e-189	malignant	PKN2-AS1
3.17036e-193	0.477059	0.424	0.18	9.16298e-189	malignant	FRMD6
4.32309e-193	0.267683	0.199	0.024	1.24946e-188	malignant	ALS2
5.36583e-193	0.315107	0.287	0.077	1.55083e-188	malignant	CBX4
5.46904e-193	0.284375	0.369	0.132	1.58066e-188	malignant	RRP36
6.54242e-193	0.33063	0.174	0.01	1.89089e-188	malignant	AMIGO2
6.88632e-193	0.721165	0.635	0.603	1.99028e-188	malignant	PARD3
6.90212e-193	0.30512	0.406	0.16	1.99485e-188	malignant	RBBP7
9.24996e-193	0.275637	0.226	0.04	2.67342e-188	malignant	USP42
9.76891e-193	0.370298	0.18	0.014	2.82341e-188	malignant	ENOX1
9.9652e-193	0.27151	0.201	0.025	2.88014e-188	malignant	TTC7B
1.02385e-192	0.304155	0.283	0.075	2.95914e-188	malignant	UVRAG
1.14603e-192	0.282422	0.153	0	3.31225e-188	malignant	AP000829.1
1.21076e-192	0.287199	0.231	0.042	3.49935e-188	malignant	GIHCG
1.22112e-192	0.297266	0.383	0.143	3.52928e-188	malignant	DECR1
1.22771e-192	0.244312	0.153	0	3.54832e-188	malignant	SPDYE2
1.4022e-192	0.29656	0.19	0.019	4.05264e-188	malignant	DENND5B
1.80334e-192	0.274464	0.182	0.015	5.21202e-188	malignant	TMEM241
1.82848e-192	0.402288	0.342	0.118	5.28466e-188	malignant	KIF13A
1.85337e-192	0.300134	0.27	0.068	5.3566e-188	malignant	DCAF10
2.38356e-192	0.264288	0.164	0.006	6.88896e-188	malignant	GPR173
2.39599e-192	0.313546	0.234	0.044	6.92489e-188	malignant	LINC01278
3.1474e-192	0.288016	0.152	0	9.0966e-188	malignant	IGLV10-54
3.62815e-192	0.631077	0.543	0.393	1.04861e-187	malignant	CACNA2D1
3.72179e-192	0.294145	0.236	0.046	1.07567e-187	malignant	MORC2
3.9735e-192	0.281701	0.282	0.074	1.14842e-187	malignant	ATXN2L
4.6122e-192	0.313818	0.326	0.104	1.33302e-187	malignant	MYO9B
6.20752e-192	0.42503	0.309	0.096	1.7941e-187	malignant	BCL6
8.05611e-192	0.284408	0.157	0.002	2.32838e-187	malignant	CATSPERE
8.49381e-192	0.297342	0.309	0.092	2.45488e-187	malignant	GNA12
9.5639e-192	0.306818	0.226	0.04	2.76416e-187	malignant	USP37
9.57971e-192	0.351742	0.336	0.112	2.76873e-187	malignant	RAPH1
1.33858e-191	0.297057	0.339	0.113	3.86877e-187	malignant	TIA1
1.49629e-191	0.277764	0.195	0.022	4.32458e-187	malignant	FOXP4
1.5882e-191	0.287682	0.353	0.123	4.59022e-187	malignant	METTL5
1.79396e-191	0.267679	0.233	0.041	5.1849e-187	malignant	CRABP1
1.91756e-191	0.981019	0.623	0.622	5.54213e-187	malignant	WWOX
2.07793e-191	0.388924	0.289	0.081	6.00563e-187	malignant	GBE1
2.3541e-191	1.19334	0.619	0.628	6.80382e-187	malignant	TENM3
2.97494e-191	0.31178	0.155	0.001	8.59818e-187	malignant	NR3C2
3.07019e-191	0.282185	0.353	0.123	8.87348e-187	malignant	PSMD3
3.24191e-191	0.320551	0.233	0.042	9.36978e-187	malignant	B3GNT5
3.42111e-191	0.262908	0.198	0.024	9.8877e-187	malignant	SCARF2
3.86787e-191	0.306157	0.162	0.005	1.11789e-186	malignant	HULC
4.17262e-191	0.426906	0.28	0.075	1.20597e-186	malignant	HGF
4.82829e-191	0.241697	0.153	0.001	1.39547e-186	malignant	AC004448.2
5.05816e-191	0.282072	0.319	0.098	1.46191e-186	malignant	SMC6
5.48665e-191	0.295339	0.354	0.124	1.58575e-186	malignant	DYNLL2
5.62613e-191	0.300262	0.212	0.032	1.62606e-186	malignant	SRXN1
6.32026e-191	0.30288	0.446	0.19	1.82668e-186	malignant	PSMC4
7.41481e-191	0.269081	0.426	0.173	2.14303e-186	malignant	ADAR
1.38823e-190	0.358961	0.19	0.02	4.01227e-186	malignant	C16orf95
1.42464e-190	0.310903	0.291	0.081	4.11748e-186	malignant	PTRH2
1.59908e-190	0.283929	0.238	0.047	4.62166e-186	malignant	GSR
1.70809e-190	0.282177	0.309	0.091	4.93671e-186	malignant	ZNHIT6
1.92121e-190	0.259185	0.178	0.013	5.55268e-186	malignant	WDR53
2.52355e-190	0.293831	0.371	0.136	7.29357e-186	malignant	MPHOSPH10
3.237e-190	0.267279	0.184	0.017	9.35557e-186	malignant	AC009120.2
4.09731e-190	0.64452	0.723	0.75	1.1842e-185	malignant	AAK1
4.25282e-190	0.287476	0.151	0	1.22915e-185	malignant	SAMMSON
4.40958e-190	0.299899	0.244	0.051	1.27446e-185	malignant	RBBP8
4.91681e-190	0.285489	0.287	0.079	1.42106e-185	malignant	ATG5
5.20655e-190	0.277798	0.162	0.006	1.5048e-185	malignant	HHAT
5.76055e-190	0.257962	0.192	0.021	1.66491e-185	malignant	CEP19
6.12808e-190	0.288381	0.286	0.079	1.77114e-185	malignant	TULP3
6.49227e-190	0.310999	0.245	0.053	1.87639e-185	malignant	AF117829.1
8.28196e-190	0.280136	0.269	0.067	2.39365e-185	malignant	RRP7A
8.89204e-190	0.440249	0.259	0.062	2.56998e-185	malignant	FKBP5
2.57701e-189	0.327994	0.192	0.021	7.44808e-185	malignant	NCAPG2
2.68089e-189	0.317026	0.276	0.073	7.74831e-185	malignant	EFHC1
2.88988e-189	0.305493	0.174	0.012	8.35234e-185	malignant	GLCCI1
3.88609e-189	0.307528	0.267	0.067	1.12316e-184	malignant	PPM1B
4.51232e-189	0.477632	0.522	0.319	1.30415e-184	malignant	KANSL1
5.9384e-189	0.289506	0.337	0.112	1.71632e-184	malignant	BRWD1
6.11782e-189	0.288516	0.37	0.135	1.76817e-184	malignant	STT3B
6.34171e-189	0.289676	0.209	0.031	1.83288e-184	malignant	PRPF40B
9.16109e-189	0.63903	0.737	0.78	2.64774e-184	malignant	ACAP2
9.93799e-189	0.326154	0.351	0.123	2.87228e-184	malignant	KLHL5
1.41688e-188	0.305617	0.285	0.079	4.09506e-184	malignant	R3HDM1
1.50767e-188	0.284184	0.35	0.121	4.35746e-184	malignant	ATXN7L3B
1.73553e-188	0.270413	0.262	0.063	5.01603e-184	malignant	CFAP20
2.28763e-188	0.290971	0.25	0.056	6.6117e-184	malignant	HECTD4
2.70091e-188	0.293762	0.307	0.093	7.80616e-184	malignant	CYP20A1
3.91631e-188	0.31471	0.324	0.104	1.13189e-183	malignant	TTC14
4.07586e-188	0.307245	0.291	0.083	1.17801e-183	malignant	TMEM65
4.22256e-188	0.269251	0.249	0.055	1.2204e-183	malignant	ENDOV
4.29303e-188	0.284953	0.219	0.038	1.24077e-183	malignant	LRRCC1
4.62092e-188	0.302068	0.269	0.068	1.33554e-183	malignant	AASS
5.21734e-188	0.420925	0.153	0.002	1.50792e-183	malignant	CECR2
5.74013e-188	0.365417	0.22	0.038	1.65901e-183	malignant	KSR1
6.11799e-188	0.262342	0.214	0.034	1.76822e-183	malignant	UMPS
6.35436e-188	0.288511	0.151	0.001	1.83654e-183	malignant	SNAP25-AS1
6.49498e-188	2.4286	0.601	0.667	1.87718e-183	malignant	NKAIN2
9.02822e-188	0.315841	0.199	0.026	2.60934e-183	malignant	DCLK2
1.04982e-187	0.270091	0.156	0.003	3.03419e-183	malignant	AC007098.1
1.0712e-187	0.288809	0.277	0.074	3.09599e-183	malignant	IFT27
1.23729e-187	0.271351	0.158	0.004	3.57603e-183	malignant	MYEF2
1.40393e-187	0.277054	0.155	0.003	4.05764e-183	malignant	SYT14
1.44443e-187	0.275741	0.232	0.045	4.17468e-183	malignant	WDR12
1.4457e-187	0.350125	0.354	0.129	4.17836e-183	malignant	EVI5
1.74787e-187	0.281855	0.262	0.064	5.05169e-183	malignant	RCOR3
1.82011e-187	0.270571	0.201	0.027	5.26048e-183	malignant	WDR3
1.98476e-187	0.342812	0.161	0.006	5.73635e-183	malignant	MYOCD
2.04217e-187	0.269161	0.149	0	5.90229e-183	malignant	FMN2
2.18198e-187	0.252602	0.174	0.013	6.30636e-183	malignant	PTPDC1
2.2077e-187	0.263854	0.203	0.028	6.3807e-183	malignant	NUP155
2.51216e-187	0.311763	0.351	0.124	7.26065e-183	malignant	MAPK6
3.96264e-187	0.291075	0.149	0	1.14528e-182	malignant	F11-AS1
4.02262e-187	0.275728	0.264	0.064	1.16262e-182	malignant	PSPC1
4.76542e-187	0.345139	0.284	0.08	1.3773e-182	malignant	MZT1
5.44366e-187	0.280846	0.168	0.01	1.57333e-182	malignant	AC007405.3
5.8329e-187	0.298777	0.197	0.025	1.68582e-182	malignant	KIAA1328
5.84627e-187	0.325319	0.327	0.108	1.68969e-182	malignant	ZMYM2
8.16887e-187	0.279804	0.461	0.202	2.36097e-182	malignant	PHF20L1
9.24432e-187	0.407598	0.319	0.106	2.67179e-182	malignant	SH3PXD2B
1.18262e-186	0.284923	0.261	0.064	3.41802e-182	malignant	PTCD3
1.51466e-186	0.295541	0.211	0.034	4.37767e-182	malignant	ELP4
1.74055e-186	0.283367	0.259	0.062	5.03054e-182	malignant	CUEDC1
1.75125e-186	0.278642	0.42	0.173	5.06148e-182	malignant	ERGIC2
1.93655e-186	0.271629	0.222	0.039	5.59702e-182	malignant	XPNPEP3
2.98222e-186	0.406188	0.207	0.032	8.61921e-182	malignant	P3H2
3.1301e-186	0.32714	0.343	0.121	9.04662e-182	malignant	COA6
3.90769e-186	0.267011	0.204	0.029	1.1294e-181	malignant	INTU
4.52207e-186	0.818858	0.644	0.651	1.30697e-181	malignant	CMSS1
4.72133e-186	0.304924	0.148	0	1.36456e-181	malignant	AC138627.1
6.84873e-186	0.259137	0.202	0.028	1.97942e-181	malignant	FBXO45
7.49255e-186	0.269138	0.158	0.005	2.1655e-181	malignant	AC012063.1
8.02452e-186	0.258166	0.177	0.015	2.31925e-181	malignant	SCAI
8.59216e-186	0.600778	0.558	0.423	2.48331e-181	malignant	FAF1
9.87229e-186	0.289951	0.322	0.105	2.85329e-181	malignant	GTPBP4
1.12932e-185	0.275136	0.186	0.02	3.26396e-181	malignant	LDAH
1.46645e-185	0.260154	0.149	0.001	4.23833e-181	malignant	AL031668.2
1.51166e-185	0.515169	0.311	0.098	4.36899e-181	malignant	CKS2
1.89414e-185	0.290062	0.312	0.098	5.47445e-181	malignant	LONP2
2.10351e-185	0.37137	0.258	0.064	6.07958e-181	malignant	SPATA13
2.25581e-185	0.295462	0.469	0.21	6.51974e-181	malignant	TMEM263
2.40248e-185	0.242541	0.148	0	6.94364e-181	malignant	ZBTB20-AS5
2.40658e-185	0.305357	0.151	0.002	6.9555e-181	malignant	SNHG31
2.73534e-185	0.270934	0.28	0.077	7.90567e-181	malignant	NIT2
2.86671e-185	0.316483	0.308	0.097	8.28536e-181	malignant	TNRC18
3.68495e-185	0.58855	0.147	0	1.06502e-180	malignant	KHDRBS2
4.24426e-185	0.283783	0.226	0.043	1.22668e-180	malignant	KHDC4
4.48571e-185	0.265865	0.171	0.012	1.29646e-180	malignant	LINC02614
4.82241e-185	0.299283	0.178	0.015	1.39377e-180	malignant	ALDH1A1
5.4911e-185	0.292828	0.328	0.109	1.58704e-180	malignant	GPATCH2L
5.78429e-185	0.250856	0.162	0.007	1.67178e-180	malignant	KCNMB4
6.17053e-185	0.359088	0.271	0.073	1.78341e-180	malignant	TRAF3
7.82103e-185	0.259489	0.226	0.043	2.26043e-180	malignant	CYREN
7.84052e-185	0.449362	0.997	1	2.26607e-180	malignant	RPL37A
8.04149e-185	0.319129	0.321	0.105	2.32415e-180	malignant	RLF
8.15044e-185	0.291903	0.273	0.071	2.35564e-180	malignant	SRGAP2
1.06223e-184	0.431596	0.194	0.025	3.07006e-180	malignant	NAV2
1.29347e-184	0.287547	0.306	0.094	3.73838e-180	malignant	GOSR2
1.85255e-184	0.25844	0.229	0.044	5.35423e-180	malignant	SGPL1
2.70775e-184	0.339422	0.354	0.126	7.82595e-180	malignant	BCAT1
3.00802e-184	0.26842	0.204	0.029	8.69378e-180	malignant	USP6NL
3.17771e-184	0.350497	0.147	0	9.1842e-180	malignant	AC017002.5
5.69072e-184	0.291118	0.362	0.133	1.64473e-179	malignant	POLR2B
6.31747e-184	0.264761	0.318	0.097	1.82588e-179	malignant	NET1
6.55174e-184	0.255432	0.168	0.011	1.89358e-179	malignant	TMEM116
7.20848e-184	0.305259	0.255	0.06	2.0834e-179	malignant	ITGB3BP
1.04684e-183	0.30912	0.271	0.072	3.02559e-179	malignant	WWP1
1.17094e-183	0.309013	0.154	0.004	3.38425e-179	malignant	ATRNL1
1.1735e-183	0.307872	0.274	0.073	3.39164e-179	malignant	IRS1
1.20225e-183	0.282997	0.334	0.113	3.47474e-179	malignant	NUDT21
1.7192e-183	0.30513	0.332	0.113	4.96884e-179	malignant	TERF1
2.76873e-183	0.283687	0.268	0.07	8.00218e-179	malignant	TMEM39A
3.06302e-183	0.278307	0.259	0.064	8.85274e-179	malignant	ZBTB41
3.18837e-183	0.256298	0.182	0.019	9.21503e-179	malignant	NBPF11
3.32511e-183	0.341359	0.86	0.899	9.61023e-179	malignant	CLTA
3.51996e-183	0.268308	0.408	0.165	1.01734e-178	malignant	AHSA1
4.04851e-183	0.275917	0.254	0.06	1.1701e-178	malignant	VPS53
5.67962e-183	0.54561	0.331	0.119	1.64152e-178	malignant	HIVEP2
5.88807e-183	0.242629	0.147	0.001	1.70177e-178	malignant	AC053527.2
7.84901e-183	0.267663	0.231	0.046	2.26852e-178	malignant	DNMT3A
8.34128e-183	0.286989	0.376	0.142	2.4108e-178	malignant	SETD2
9.66642e-183	0.937214	0.531	0.446	2.79379e-178	malignant	CCDC144NL-AS1
1.01219e-182	0.458123	0.757	0.775	2.92542e-178	malignant	RBFOX2
1.01425e-182	0.414589	0.303	0.095	2.93137e-178	malignant	COLEC12
1.1426e-182	0.282481	0.18	0.017	3.30235e-178	malignant	WNT2B
1.20699e-182	0.336048	0.347	0.123	3.48845e-178	malignant	ADAM17
1.21589e-182	0.320759	0.437	0.192	3.51416e-178	malignant	SGCE
1.59298e-182	0.275922	0.289	0.084	4.60402e-178	malignant	YLPM1
1.77896e-182	0.288027	0.336	0.116	5.14156e-178	malignant	CRELD2
1.88783e-182	0.595247	0.551	0.414	5.45621e-178	malignant	LRCH3
2.08599e-182	0.768029	0.527	0.403	6.02894e-178	malignant	PVT1
2.11006e-182	0.271501	0.176	0.016	6.0985e-178	malignant	Z93930.2
2.38999e-182	0.564864	0.529	0.356	6.90754e-178	malignant	CAMK2D
2.52647e-182	0.266677	0.197	0.027	7.30199e-178	malignant	WDR59
2.56239e-182	0.593455	0.238	0.054	7.40583e-178	malignant	LINC00511
4.90766e-182	0.280177	0.355	0.129	1.41841e-177	malignant	MAGOHB
5.33863e-182	0.266926	0.385	0.149	1.54297e-177	malignant	ECHDC1
6.01993e-182	0.267504	0.268	0.07	1.73988e-177	malignant	RXYLT1
6.44282e-182	0.261269	0.185	0.02	1.8621e-177	malignant	MIRLET7BHG
6.57687e-182	0.276075	0.377	0.144	1.90085e-177	malignant	EIF2AK4
6.87492e-182	0.332359	0.145	0	1.98699e-177	malignant	AC013287.1
7.484e-182	0.268742	0.229	0.046	2.16303e-177	malignant	C5orf51
9.30137e-182	0.480076	0.185	0.021	2.68828e-177	malignant	TRIB3
9.31362e-182	0.41379	0.514	0.302	2.69182e-177	malignant	FYTTD1
9.70379e-182	0.33488	0.392	0.159	2.80459e-177	malignant	USP47
9.8137e-182	0.277089	0.284	0.081	2.83636e-177	malignant	CBFB
9.98633e-182	0.260175	0.189	0.022	2.88625e-177	malignant	KIF21A
1.03866e-181	0.618918	0.237	0.051	3.00193e-177	malignant	NUSAP1
1.18389e-181	0.279254	0.145	0	3.42167e-177	malignant	AL138701.2
1.35182e-181	0.277787	0.334	0.114	3.90704e-177	malignant	DICER1
1.57956e-181	0.765931	0.669	0.679	4.56523e-177	malignant	TPST1
1.58413e-181	0.303789	0.319	0.106	4.57846e-177	malignant	CNTLN
1.92414e-181	0.273253	0.253	0.061	5.56115e-177	malignant	PARN
2.13538e-181	0.335292	0.146	0.001	6.17169e-177	malignant	AC138305.1
2.40395e-181	0.285049	0.337	0.118	6.9479e-177	malignant	MBD4
2.4795e-181	0.267616	0.255	0.062	7.16626e-177	malignant	MTF2
2.9132e-181	0.266139	0.145	0	8.41972e-177	malignant	AL109930.1
3.28802e-181	0.295043	0.281	0.079	9.50304e-177	malignant	ZNF532
5.17149e-181	0.284898	0.324	0.109	1.49466e-176	malignant	PHF20
5.60029e-181	0.320358	0.174	0.015	1.6186e-176	malignant	AC016831.7
5.65447e-181	0.324217	0.189	0.022	1.63426e-176	malignant	THSD7A
5.6686e-181	0.272614	0.227	0.046	1.63834e-176	malignant	ABCF3
6.94789e-181	0.282335	0.223	0.043	2.00808e-176	malignant	SHTN1
7.92302e-181	0.289209	0.248	0.058	2.28991e-176	malignant	NPC1
8.62449e-181	0.262378	0.465	0.209	2.49265e-176	malignant	PSMC1
9.87313e-181	0.312277	0.183	0.02	2.85353e-176	malignant	NEDD4L
1.40732e-180	0.263328	0.219	0.041	4.06742e-176	malignant	UNK
2.00558e-180	0.238638	0.144	0	5.79652e-176	malignant	AC090907.2
2.04909e-180	0.283232	0.283	0.08	5.92228e-176	malignant	WRN
2.37223e-180	0.543584	0.541	0.376	6.85623e-176	malignant	CCDC91
2.45349e-180	0.253445	0.216	0.038	7.09108e-176	malignant	C2orf68
2.56089e-180	0.285089	0.387	0.154	7.40147e-176	malignant	MAPK1
3.7786e-180	0.297164	0.423	0.179	1.09209e-175	malignant	CEP350
4.98114e-180	0.250383	0.344	0.12	1.43965e-175	malignant	CSNK1D
5.33639e-180	0.297866	0.272	0.075	1.54232e-175	malignant	ZNF618
5.88196e-180	0.262358	0.19	0.024	1.7e-175	malignant	ORC5
7.07369e-180	0.237088	0.151	0.003	2.04444e-175	malignant	PLAG1
8.01214e-180	0.247376	0.18	0.018	2.31567e-175	malignant	C17orf67
9.30786e-180	0.295687	0.244	0.057	2.69016e-175	malignant	FBXL20
9.76686e-180	0.284779	0.256	0.063	2.82282e-175	malignant	SEPHS1
1.07956e-179	0.306835	0.146	0.001	3.12013e-175	malignant	NPAS3
1.16751e-179	0.283806	0.236	0.051	3.37433e-175	malignant	CASD1
1.28325e-179	0.284774	0.289	0.085	3.70884e-175	malignant	UPF3B
1.43533e-179	0.630795	0.245	0.061	4.14838e-175	malignant	HIST2H2AC
2.6932e-179	0.265522	0.249	0.06	7.78389e-175	malignant	POM121C
2.69537e-179	0.267108	0.344	0.12	7.79015e-175	malignant	MEA1
3.44444e-179	0.3033	0.256	0.064	9.95513e-175	malignant	BTAF1
4.48398e-179	0.284606	0.247	0.059	1.29596e-174	malignant	KLHDC10
5.32031e-179	0.250795	0.143	0	1.53767e-174	malignant	AC092535.4
5.37933e-179	0.26881	0.274	0.075	1.55473e-174	malignant	GALNT11
5.43346e-179	0.292384	0.188	0.023	1.57038e-174	malignant	CDCA4
6.0514e-179	0.406916	0.297	0.086	1.74897e-174	malignant	CALCRL
6.12901e-179	0.356125	0.163	0.01	1.77141e-174	malignant	HJURP
6.39665e-179	0.277313	0.178	0.018	1.84876e-174	malignant	SPEF2
6.515e-179	0.257568	0.209	0.035	1.88296e-174	malignant	ARMH3
6.74533e-179	0.259299	0.244	0.056	1.94953e-174	malignant	SIAH2
1.04441e-178	0.262462	0.283	0.079	3.01855e-174	malignant	OTULIN
1.13941e-178	0.29272	0.238	0.053	3.29311e-174	malignant	USP36
1.34836e-178	0.275574	0.371	0.143	3.89704e-174	malignant	GORASP2
1.55707e-178	0.295332	0.148	0.003	4.50025e-174	malignant	HMGA2-AS1
1.68793e-178	0.27711	0.303	0.095	4.87847e-174	malignant	ZNF652
2.11154e-178	0.284525	0.199	0.029	6.10276e-174	malignant	PTGIS
2.19416e-178	0.262214	0.339	0.118	6.34156e-174	malignant	WIPI2
2.46877e-178	0.280731	0.258	0.066	7.13525e-174	malignant	STX18
3.07149e-178	0.274503	0.299	0.092	8.87721e-174	malignant	SCCPDH
3.15469e-178	0.276241	0.238	0.052	9.11769e-174	malignant	DNAJC9
3.77901e-178	0.232256	0.155	0.006	1.09221e-173	malignant	PANX2
5.28343e-178	0.271692	0.208	0.035	1.52702e-173	malignant	CEP192
5.63606e-178	0.25296	0.156	0.007	1.62894e-173	malignant	LINC02762
7.155e-178	0.295377	0.177	0.018	2.06794e-173	malignant	KIAA0825
9.73241e-178	0.260074	0.22	0.042	2.81286e-173	malignant	CHML
9.88964e-178	0.354068	0.322	0.111	2.8583e-173	malignant	SPRED1
1.06676e-177	0.297274	0.166	0.012	3.08316e-173	malignant	AC061992.2
1.37225e-177	0.243357	0.144	0.001	3.96609e-173	malignant	RFX3-AS1
2.00262e-177	0.25629	0.164	0.011	5.78797e-173	malignant	ZRANB3
2.03187e-177	0.261082	0.166	0.012	5.87252e-173	malignant	AL139317.5
2.29301e-177	0.267693	0.142	0	6.62724e-173	malignant	NRK
2.79472e-177	0.299421	0.234	0.051	8.07729e-173	malignant	LDLRAD3
3.21216e-177	0.265636	0.234	0.051	9.28377e-173	malignant	SMCO4
3.50968e-177	0.260489	0.253	0.059	1.01437e-172	malignant	CDC42EP3
4.5515e-177	0.394446	0.211	0.037	1.31547e-172	malignant	MAD2L1
5.49269e-177	0.275255	0.165	0.012	1.5875e-172	malignant	MND1
5.54577e-177	0.314048	0.22	0.042	1.60284e-172	malignant	PRKAG2
5.94847e-177	0.243417	0.178	0.019	1.71923e-172	malignant	XPO4
6.23841e-177	0.285388	0.281	0.081	1.80303e-172	malignant	LCOR
6.40218e-177	0.276231	0.295	0.09	1.85036e-172	malignant	GTF2F2
6.97219e-177	0.254473	0.205	0.034	2.0151e-172	malignant	ST7L
8.58211e-177	0.239902	0.155	0.007	2.4804e-172	malignant	BDH1
9.11387e-177	0.524966	0.22	0.043	2.63409e-172	malignant	BIRC5
1.21502e-176	0.344274	0.141	0	3.51165e-172	malignant	SHISA9
1.2317e-176	0.381835	0.225	0.046	3.55986e-172	malignant	RDH10
1.24707e-176	0.292759	0.171	0.015	3.60429e-172	malignant	GNAO1
1.36362e-176	0.286887	0.447	0.2	3.94112e-172	malignant	STAG2
1.46358e-176	0.313065	0.143	0.001	4.23003e-172	malignant	AL033504.1
1.48569e-176	0.231631	0.141	0	4.29394e-172	malignant	BCHE
2.15213e-176	0.265147	0.152	0.005	6.22009e-172	malignant	LINC01117
2.76172e-176	0.281328	0.174	0.017	7.98191e-172	malignant	SLC25A4
3.11467e-176	0.292436	0.305	0.098	9.00202e-172	malignant	HELZ
3.34155e-176	0.337114	0.146	0.003	9.65776e-172	malignant	POLQ
3.49712e-176	0.261912	0.26	0.067	1.01074e-171	malignant	UCHL5
3.9338e-176	0.24145	0.194	0.028	1.13695e-171	malignant	EIPR1
4.27277e-176	0.293943	0.502	0.256	1.23491e-171	malignant	RNPS1
4.80805e-176	0.249984	0.383	0.15	1.38962e-171	malignant	VPS35
4.86788e-176	0.345447	0.336	0.12	1.40692e-171	malignant	PCNX1
7.12607e-176	0.256372	0.287	0.085	2.05958e-171	malignant	HSF1
1.05063e-175	0.295639	0.207	0.036	3.03654e-171	malignant	DUSP16
1.09792e-175	0.285971	0.284	0.083	3.17321e-171	malignant	MPDZ
1.19319e-175	0.280522	0.297	0.093	3.44855e-171	malignant	BET1
1.51831e-175	0.256175	0.376	0.145	4.38821e-171	malignant	MRPS33
1.53746e-175	0.256898	0.265	0.07	4.44356e-171	malignant	PHF6
1.5681e-175	0.364648	0.161	0.01	4.53211e-171	malignant	DLG2
1.68212e-175	0.416874	0.227	0.049	4.86166e-171	malignant	CRY1
2.36738e-175	0.234986	0.143	0.001	6.84219e-171	malignant	AC023424.3
2.71796e-175	0.598149	0.24	0.057	7.85544e-171	malignant	TPX2
2.97629e-175	0.765978	0.468	0.307	8.60208e-171	malignant	RPL39L
3.31834e-175	0.297498	0.334	0.119	9.59068e-171	malignant	BTBD7
3.59738e-175	0.255167	0.308	0.099	1.03971e-170	malignant	SHARPIN
4.17817e-175	0.291052	0.376	0.148	1.20758e-170	malignant	RNF13
4.38255e-175	0.248295	0.191	0.027	1.26665e-170	malignant	GTPBP10
4.62199e-175	0.336227	0.313	0.105	1.33585e-170	malignant	STK38L
9.03762e-175	0.253645	0.277	0.079	2.61205e-170	malignant	RNASEH1
9.06779e-175	0.266033	0.306	0.099	2.62077e-170	malignant	UBAP2L
1.47358e-174	0.238189	0.173	0.017	4.25893e-170	malignant	TMEM44
1.52363e-174	0.318057	0.155	0.008	4.40359e-170	malignant	MIR503HG
1.68723e-174	0.328055	0.205	0.035	4.87643e-170	malignant	NCAPD2
1.98391e-174	0.268965	0.343	0.123	5.7339e-170	malignant	CDK12
2.00628e-174	0.266459	0.316	0.104	5.79856e-170	malignant	GATAD2A
2.11832e-174	0.27652	0.215	0.041	6.12236e-170	malignant	ENOX2
2.56347e-174	0.425113	0.144	0.002	7.40894e-170	malignant	AC010624.5
2.60047e-174	0.259923	0.25	0.062	7.51588e-170	malignant	SYNRG
2.6695e-174	0.273974	0.362	0.135	7.71538e-170	malignant	DSE
2.8859e-174	0.266564	0.396	0.161	8.34084e-170	malignant	RTL8A
3.05644e-174	0.253656	0.187	0.025	8.83373e-170	malignant	PRIMPOL
3.27879e-174	0.324802	0.173	0.017	9.47635e-170	malignant	RAD51AP1
3.36985e-174	0.363976	0.275	0.079	9.73953e-170	malignant	FNIP2
4.59436e-174	0.260557	0.212	0.038	1.32786e-169	malignant	POLR1C
4.83334e-174	0.25266	0.242	0.057	1.39693e-169	malignant	GFM1
5.15483e-174	0.248269	0.249	0.061	1.48985e-169	malignant	NUP214
6.354e-174	0.337995	0.394	0.164	1.83643e-169	malignant	BACH1
8.76833e-174	0.274598	0.3	0.096	2.53422e-169	malignant	AC245297.3
8.77381e-174	0.442894	0.231	0.052	2.53581e-169	malignant	DOCK10
9.03319e-174	0.271535	0.196	0.03	2.61077e-169	malignant	FOXD1
1.07946e-173	0.350628	0.366	0.144	3.11984e-169	malignant	FNDC3A
1.21775e-173	0.25977	0.438	0.193	3.51954e-169	malignant	ARPP19
1.29459e-173	0.266878	0.139	0	3.74164e-169	malignant	LINC02466
1.40281e-173	0.287281	0.426	0.185	4.05441e-169	malignant	SENP6
1.7828e-173	0.268157	0.299	0.094	5.15265e-169	malignant	B4GALT5
1.99671e-173	0.399711	0.201	0.034	5.7709e-169	malignant	GALM
2.00675e-173	0.374256	0.519	0.307	5.7999e-169	malignant	HUWE1
2.4386e-173	0.2541	0.344	0.124	7.04803e-169	malignant	PSMG3
3.17354e-173	0.316606	0.269	0.076	9.17218e-169	malignant	ARHGEF2
3.80345e-173	0.320869	0.361	0.139	1.09927e-168	malignant	NUMB
3.85601e-173	0.271874	0.376	0.149	1.11446e-168	malignant	TRIP6
3.87183e-173	0.300213	0.139	0	1.11904e-168	malignant	AGBL4
4.28717e-173	0.246286	0.172	0.017	1.23908e-168	malignant	WDR37
4.79458e-173	0.239617	0.144	0.003	1.38573e-168	malignant	LINC02245
4.9093e-173	0.250479	0.191	0.027	1.41889e-168	malignant	UBE2O
5.09172e-173	0.253805	0.189	0.025	1.47161e-168	malignant	EEF2K
5.12557e-173	0.278021	0.306	0.1	1.48139e-168	malignant	DNAJC13
5.38062e-173	0.231631	0.138	0	1.55511e-168	malignant	LINC01518
6.43385e-173	0.296311	0.378	0.151	1.85951e-168	malignant	ADAM10
6.43591e-173	0.415694	0.174	0.018	1.86011e-168	malignant	SPC25
7.23758e-173	0.29325	0.466	0.211	2.09181e-168	malignant	PTK7
7.35678e-173	0.341751	0.422	0.177	2.12626e-168	malignant	MT-ND6
8.30628e-173	0.247787	0.169	0.015	2.40068e-168	malignant	CKMT2-AS1
8.77093e-173	0.256305	0.284	0.085	2.53497e-168	malignant	SLC30A9
9.86254e-173	0.252678	0.287	0.086	2.85047e-168	malignant	CTNNBL1
1.16506e-172	0.234657	0.152	0.007	3.36725e-168	malignant	ZNF711
1.34963e-172	0.295577	0.333	0.119	3.90071e-168	malignant	EBNA1BP2
1.40939e-172	0.220219	0.148	0.005	4.07342e-168	malignant	CCDC113
1.47973e-172	0.258963	0.161	0.011	4.27672e-168	malignant	GPT2
1.7472e-172	0.256301	0.336	0.12	5.04977e-168	malignant	TSNAX
1.74799e-172	0.275775	0.414	0.176	5.05204e-168	malignant	CYC1
2.04052e-172	0.24538	0.185	0.024	5.8975e-168	malignant	RUBCN
2.04205e-172	0.265392	0.407	0.171	5.90192e-168	malignant	G3BP2
2.46737e-172	0.27523	0.346	0.125	7.13119e-168	malignant	WDR60
2.8223e-172	0.263158	0.336	0.121	8.157e-168	malignant	LPGAT1
3.01205e-172	0.272302	0.491	0.241	8.70543e-168	malignant	WASL
3.19016e-172	0.725312	0.232	0.052	9.2202e-168	malignant	ASPM
5.04237e-172	0.234448	0.155	0.008	1.45734e-167	malignant	LINC01138
7.40884e-172	0.233369	0.15	0.006	2.1413e-167	malignant	RNF213-AS1
8.02891e-172	0.273989	0.138	0	2.32051e-167	malignant	CARD18
1.10813e-171	0.247289	0.203	0.035	3.20271e-167	malignant	HUS1
1.24348e-171	0.27119	0.285	0.087	3.5939e-167	malignant	BMI1
1.51024e-171	0.277274	0.193	0.028	4.36488e-167	malignant	LEF1
1.5626e-171	0.250781	0.356	0.135	4.51623e-167	malignant	PPP1R7
1.57981e-171	0.330343	0.179	0.021	4.56598e-167	malignant	KIF11
3.35383e-171	0.322136	0.22	0.045	9.69323e-167	malignant	DBF4
3.38978e-171	0.277236	0.236	0.056	9.79713e-167	malignant	ATRN
3.85573e-171	0.261785	0.334	0.118	1.11438e-166	malignant	PPP2R2A
4.27716e-171	0.266638	0.248	0.062	1.23618e-166	malignant	TENT2
4.64983e-171	0.246534	0.184	0.024	1.3439e-166	malignant	TTC28-AS1
4.98548e-171	0.373229	0.421	0.19	1.4409e-166	malignant	SEC24D
6.26687e-171	0.268441	0.427	0.185	1.81125e-166	malignant	MBTPS1
7.599e-171	0.262433	0.453	0.206	2.19626e-166	malignant	ORMDL1
8.61988e-171	0.23397	0.137	0	2.49132e-166	malignant	AC107419.1
9.79812e-171	0.28738	0.405	0.171	2.83185e-166	malignant	ADSS
1.00913e-170	0.25669	0.364	0.142	2.91658e-166	malignant	KRR1
1.01423e-170	0.249098	0.206	0.037	2.93132e-166	malignant	SELENOI
1.04922e-170	0.243037	0.177	0.02	3.03246e-166	malignant	TTC27
1.10945e-170	0.274186	0.276	0.081	3.20652e-166	malignant	CDR2
1.13414e-170	0.265341	0.188	0.026	3.27789e-166	malignant	AC097376.3
1.18416e-170	0.412414	0.356	0.142	3.42246e-166	malignant	MEIS2
1.25984e-170	0.30717	0.208	0.039	3.64118e-166	malignant	HILPDA
1.29184e-170	0.345237	0.191	0.029	3.73367e-166	malignant	NCALD
1.30678e-170	0.473339	0.297	0.098	3.77685e-166	malignant	FBXO32
1.3709e-170	0.276261	0.137	0	3.96216e-166	malignant	GRIA2
1.39282e-170	0.489266	0.529	0.354	4.02554e-166	malignant	FBXO11
1.44986e-170	0.24368	0.226	0.048	4.1904e-166	malignant	RAB30-DT
1.87287e-170	0.295824	0.369	0.148	5.41298e-166	malignant	KDM2A
1.89599e-170	0.248363	0.196	0.031	5.4798e-166	malignant	AGK
3.85299e-170	0.253903	0.379	0.15	1.11359e-165	malignant	CLDND1
4.04139e-170	0.25408	0.147	0.005	1.16804e-165	malignant	AC011346.1
4.82427e-170	0.274901	0.287	0.089	1.39431e-165	malignant	CDYL
6.73962e-170	0.246909	0.195	0.031	1.94788e-165	malignant	AC005670.3
8.28981e-170	0.2334	0.164	0.014	2.39592e-165	malignant	PUS10
1.20799e-169	0.276987	0.136	0	3.49134e-165	malignant	LINC01609
1.29653e-169	0.244196	0.338	0.122	3.74723e-165	malignant	EIF2S1
1.36409e-169	0.2736	0.164	0.014	3.94248e-165	malignant	NOCT
1.42422e-169	0.229006	0.137	0	4.11628e-165	malignant	ADD2
1.57043e-169	0.313024	0.137	0	4.53885e-165	malignant	CTNNA3
1.57335e-169	0.463642	0.196	0.032	4.54729e-165	malignant	SGO2
1.57419e-169	0.274336	0.328	0.117	4.54973e-165	malignant	GOLM1
1.87699e-169	0.325097	0.348	0.133	5.42487e-165	malignant	SSPN
2.35858e-169	0.250616	0.411	0.174	6.81677e-165	malignant	SELENOT
3.10438e-169	0.240923	0.161	0.013	8.97227e-165	malignant	COPG2
3.3272e-169	0.332619	0.271	0.079	9.61626e-165	malignant	ANKH
3.63754e-169	0.25657	0.322	0.112	1.05132e-164	malignant	POLR3GL
3.75457e-169	0.253054	0.181	0.023	1.08515e-164	malignant	SLC49A4
4.23616e-169	0.267709	0.234	0.055	1.22433e-164	malignant	MTHFD2L
4.94881e-169	0.323152	0.273	0.081	1.43031e-164	malignant	ITPR2
6.75127e-169	0.258108	0.253	0.067	1.95125e-164	malignant	STRN
[truncated: 7,216 more rows]
