# Supplementary material for: Comprehensive single-cell sequencing reveals the tumor microenvironment and tumor-specific characteristics in trachea squamous cell carcinoma
Source: Front Oncol. 2025 Aug 12;15:1575647. doi: 10.3389/fonc.2025.1575647 (PMC12378060; doi:10.3389/fonc.2025.1575647)
Supplement: Supplementary Figure 1 — (A) Violin plots show gene expression number, UMI counts and proration of mitochondrial after quality control. (B) UMAP plot of all cells, colored by patients. [file DataSheet1.zip › Supplementary file 9.XLSX]

## Sheet: Table3
p_val	avg_log2FC	pct.1	pct.2	p_val_adj	group	gene
0	1.83425	0.782	0.275	0	maliganant	MIF
0	1.61904	0.824	0.444	0	maliganant	GAPDH
0	1.1743	1	0.996	0	maliganant	MALAT1
0	1.09766	0.999	0.988	0	maliganant	FTL
1.14507e-298	1.03532	0.665	0.269	1.98475e-294	maliganant	TPI1
8.75578e-261	0.807713	0.603	0.208	1.51764e-256	maliganant	ENO1
1.2278e-243	1.19654	0.547	0.169	2.12815e-239	maliganant	HSPA5
2.24518e-238	0.89341	0.84	0.655	3.89156e-234	maliganant	FAU
1.74196e-235	1.00357	0.59	0.237	3.01934e-231	maliganant	LDHA
4.10425e-235	0.915616	0.928	0.784	7.11389e-231	maliganant	ALOX5AP
1.9238e-231	0.94923	0.446	0.085	3.33453e-227	maliganant	HSP90B1
5.98218e-231	1.00763	0.508	0.143	1.03689e-226	maliganant	SPP1
8.83454e-225	0.591154	0.985	0.95	1.53129e-220	maliganant	EIF1
1.7885e-217	0.86685	0.911	0.789	3.10001e-213	maliganant	IER3
1.86416e-214	0.8509	0.627	0.3	3.23115e-210	maliganant	BNIP3L
1.86062e-204	1.04424	0.592	0.27	3.22502e-200	maliganant	IL1R2
9.85524e-204	0.779273	0.801	0.584	1.70821e-199	maliganant	SMIM25
3.75927e-202	0.635961	0.445	0.106	6.51594e-198	maliganant	SLC3A2
2.63577e-197	1.06582	0.384	0.057	4.56858e-193	maliganant	PLIN2
4.56042e-196	0.73367	0.596	0.279	7.90458e-192	maliganant	APLP2
2.33818e-192	0.661619	0.784	0.535	4.05277e-188	maliganant	RPS27
1.13812e-181	0.689708	0.8	0.602	1.9727e-177	maliganant	MAP1LC3B
1.2753e-180	0.71771	0.424	0.113	2.21048e-176	maliganant	TMEM258
3.41703e-177	0.752752	0.62	0.322	5.92274e-173	maliganant	ATP2B1-AS1
2.77781e-175	0.790912	0.419	0.109	4.81478e-171	maliganant	AL499604.1
1.19186e-174	0.565859	0.497	0.177	2.06585e-170	maliganant	PSMA7
2.85941e-174	0.601044	0.41	0.102	4.95622e-170	maliganant	CANX
4.67558e-174	0.60528	0.492	0.174	8.10419e-170	maliganant	ZNF292
1.21749e-172	0.678506	0.589	0.279	2.11028e-168	maliganant	IRAK3
1.60972e-160	0.586506	0.324	0.045	2.79012e-156	maliganant	SELENOS
2.59743e-159	0.792758	0.661	0.41	4.50213e-155	maliganant	RPL10
8.8707e-158	0.657618	0.737	0.498	1.53756e-153	maliganant	RPLP1
1.85322e-156	0.555873	0.357	0.075	3.21219e-152	maliganant	MGAT1
7.19269e-155	0.661625	0.847	0.701	1.24671e-150	maliganant	RPL41
2.79684e-152	0.529435	0.509	0.212	4.84776e-148	maliganant	RPL35A
1.89367e-151	0.579979	0.375	0.094	3.28231e-147	maliganant	P4HA1
6.14471e-151	0.76706	0.441	0.167	1.06506e-146	maliganant	SEC61B
8.24797e-151	0.561528	0.991	0.985	1.42962e-146	maliganant	TPT1
3.17505e-149	0.770713	0.694	0.43	5.50331e-145	maliganant	CXCR4
7.96235e-149	0.538463	0.53	0.243	1.38011e-144	maliganant	NACA
1.30037e-147	0.604071	0.551	0.268	2.25393e-143	maliganant	RPL8
7.77552e-147	0.91127	0.596	0.35	1.34773e-142	maliganant	PTMA
7.8548e-147	0.624847	0.711	0.475	1.36147e-142	maliganant	SERF2
9.29778e-147	0.621966	0.539	0.248	1.61159e-142	maliganant	CTSD
3.9175e-145	0.558079	0.695	0.463	6.7902e-141	maliganant	RHOA
1.76088e-143	0.546142	0.437	0.157	3.05213e-139	maliganant	UPP1
3.21731e-140	0.514369	0.353	0.086	5.57657e-136	maliganant	IL18R1
6.33824e-138	0.572473	0.419	0.151	1.09861e-133	maliganant	OST4
4.3003e-135	0.473811	0.511	0.24	7.45371e-131	maliganant	ARF1
2.15348e-133	0.582011	0.616	0.36	3.73263e-129	maliganant	ANKRD12
4.43184e-131	0.984961	0.623	0.392	7.68171e-127	maliganant	EGR1
8.02838e-131	0.639207	0.528	0.254	1.39156e-126	maliganant	VEGFA
2.19636e-130	0.482032	0.298	0.055	3.80695e-126	maliganant	PPIB
5.12434e-129	0.452526	0.409	0.147	8.88202e-125	maliganant	TRMT112
8.22964e-127	0.578843	0.493	0.243	1.42644e-122	maliganant	RPL36AL
1.22491e-125	0.627015	0.524	0.273	2.12314e-121	maliganant	RPL12
1.39611e-125	0.429003	0.299	0.058	2.41988e-121	maliganant	FAM210A
1.56351e-125	0.508461	0.612	0.363	2.71004e-121	maliganant	FLOT1
1.74195e-125	0.430025	0.216	0.003	3.01932e-121	maliganant	AKR1C1
3.2195e-120	0.470992	0.385	0.132	5.58036e-116	maliganant	NDRG1
4.41705e-120	0.440739	0.976	0.944	7.65607e-116	maliganant	S100A11
1.70195e-115	0.447337	0.371	0.13	2.94998e-111	maliganant	DAD1
1.17992e-114	0.38288	0.24	0.029	2.04515e-110	maliganant	NOL7
9.75051e-114	0.408408	0.328	0.094	1.69006e-109	maliganant	P4HB
9.60025e-113	0.46039	0.402	0.16	1.66401e-108	maliganant	MTHFS
8.02506e-111	0.427138	0.38	0.139	1.39098e-106	maliganant	RNMT
1.8211e-110	0.403201	0.338	0.104	3.15651e-106	maliganant	PKM
2.36638e-109	0.498863	0.682	0.48	4.10165e-105	maliganant	NOP10
2.79368e-109	0.527676	0.611	0.398	4.84228e-105	maliganant	GNG5
7.01718e-109	0.578558	0.724	0.548	1.21629e-104	maliganant	UBC
2.12938e-107	0.590944	0.395	0.163	3.69085e-103	maliganant	CAST
1.19134e-106	0.461722	0.568	0.339	2.06495e-102	maliganant	GUK1
2.50052e-106	0.552867	0.655	0.463	4.33414e-102	maliganant	RPL30
5.51397e-104	0.441894	0.587	0.334	9.55737e-100	maliganant	CSTB
2.60884e-103	0.468486	0.306	0.09	4.5219e-99	maliganant	SSR4
3.80875e-103	0.542437	0.689	0.517	6.60171e-99	maliganant	MYL12B
4.49567e-103	0.536721	0.447	0.214	7.79234e-99	maliganant	ZFAND5
8.75037e-103	0.34879	0.266	0.057	1.5167e-98	maliganant	KDM3A
1.07818e-102	0.362283	0.288	0.074	1.86882e-98	maliganant	PTGES3
9.83356e-101	0.396944	0.279	0.07	1.70445e-96	maliganant	NCL
8.90321e-98	0.496012	0.451	0.219	1.54319e-93	maliganant	ABHD5
4.55047e-97	0.442599	0.384	0.162	7.88733e-93	maliganant	DNAJB9
1.20067e-96	0.439855	0.463	0.235	2.08112e-92	maliganant	RPL36
1.40752e-95	0.478349	0.712	0.536	2.43965e-91	maliganant	ATP6V0C
1.24957e-94	0.326388	0.267	0.067	2.16588e-90	maliganant	SNU13
1.78648e-94	0.418579	0.458	0.233	3.0965e-90	maliganant	EIF4A1
1.01656e-92	0.43164	0.391	0.174	1.76201e-88	maliganant	ERO1A
1.78526e-92	0.407941	0.541	0.32	3.09439e-88	maliganant	IFNGR1
8.55814e-92	0.355597	0.252	0.059	1.48338e-87	maliganant	HK2
1.82869e-91	0.416687	0.467	0.243	3.16968e-87	maliganant	RPLP2
3.43539e-91	0.458996	0.399	0.184	5.95456e-87	maliganant	DDIT3
3.49478e-91	0.479088	0.655	0.461	6.0575e-87	maliganant	RPS28
3.01682e-89	0.333553	0.251	0.062	5.22906e-85	maliganant	TMED10
6.71414e-89	0.35438	0.366	0.153	1.16376e-84	maliganant	RLF
5.5435e-87	0.5272	0.495	0.299	9.60855e-83	maliganant	SELENOK
7.65541e-87	0.295135	0.248	0.06	1.32691e-82	maliganant	PER1
3.31529e-86	0.381941	0.278	0.086	5.74639e-82	maliganant	SPCS2
4.71549e-86	0.450695	0.369	0.161	8.17335e-82	maliganant	JUN
8.37085e-86	0.488214	0.613	0.427	1.45092e-81	maliganant	ATP6V0B
6.59101e-85	0.40032	0.622	0.414	1.14242e-80	maliganant	RPL37
6.8457e-85	0.342496	0.201	0.031	1.18656e-80	maliganant	LRPAP1
8.29717e-85	0.523772	0.661	0.49	1.43815e-80	maliganant	ASAH1
1.48338e-81	0.278581	0.229	0.053	2.57115e-77	maliganant	KCNAB2
2.78444e-81	0.308902	0.298	0.105	4.82627e-77	maliganant	MECP2
6.94948e-80	0.360623	0.313	0.122	1.20455e-75	maliganant	PDIA3
3.32336e-79	0.367797	0.431	0.229	5.76038e-75	maliganant	ARF4
6.59967e-79	0.460042	0.683	0.531	1.14392e-74	maliganant	CYSTM1
1.35052e-78	0.411222	0.7	0.546	2.34086e-74	maliganant	RPL39
3.2347e-78	0.373443	0.412	0.211	5.60671e-74	maliganant	RBPJ
3.25275e-78	0.363722	0.446	0.241	5.638e-74	maliganant	RPL38
6.51294e-78	0.332153	0.329	0.135	1.12889e-73	maliganant	HSPA9
7.32615e-78	0.470049	0.322	0.139	1.26984e-73	maliganant	KRT17
2.00313e-76	0.443772	0.515	0.323	3.47203e-72	maliganant	IRS2
4.27427e-76	0.462087	0.629	0.451	7.40859e-72	maliganant	CD63
5.61928e-76	0.371908	0.392	0.196	9.7399e-72	maliganant	PPP1R10
1.88249e-74	0.315213	0.277	0.097	3.26292e-70	maliganant	DDX18
1.52741e-73	0.562126	0.358	0.175	2.64746e-69	maliganant	HERPUD1
5.0284e-73	0.327057	0.434	0.236	8.71573e-69	maliganant	RPL19
9.078e-73	0.332336	0.338	0.152	1.57349e-68	maliganant	CIB1
2.2111e-72	0.236347	0.187	0.034	3.83251e-68	maliganant	PFDN2
1.4471e-70	0.279839	0.233	0.069	2.50825e-66	maliganant	HPCAL1
2.7644e-70	0.321161	0.407	0.215	4.79154e-66	maliganant	RPL18
3.33802e-69	0.316333	0.472	0.282	5.78578e-65	maliganant	CHMP2A
9.03221e-69	0.364645	0.58	0.407	1.56555e-64	maliganant	ATP6V0E1
1.47575e-68	0.30419	0.232	0.072	2.55792e-64	maliganant	TMED2
1.77334e-68	0.380781	0.434	0.248	3.07374e-64	maliganant	RPS13
2.12861e-68	0.32812	0.413	0.225	3.68953e-64	maliganant	FNIP1
1.0949e-67	0.3006	0.26	0.093	1.8978e-63	maliganant	AC091271.1
1.21482e-67	0.299619	0.258	0.091	2.10565e-63	maliganant	ARL6IP1
2.37596e-67	0.2376	0.151	0.017	4.11826e-63	maliganant	SDF2L1
1.04505e-66	0.374916	0.398	0.215	1.81138e-62	maliganant	RALGDS
1.25669e-66	0.261543	0.185	0.04	2.17823e-62	maliganant	SSR3
1.29321e-66	0.236218	0.176	0.033	2.24153e-62	maliganant	PIK3CB
2.40146e-66	0.294457	0.275	0.107	4.16246e-62	maliganant	SSR2
9.7918e-66	0.396428	0.361	0.18	1.69721e-61	maliganant	ZFAS1
1.41713e-65	0.339745	0.295	0.126	2.45632e-61	maliganant	ASPH
2.18239e-65	0.22536	0.15	0.018	3.78273e-61	maliganant	MANF
2.37234e-65	0.380111	0.894	0.799	4.11198e-61	maliganant	PHACTR1
2.76683e-65	0.229708	0.172	0.032	4.79574e-61	maliganant	PDIA6
6.55715e-65	0.317909	0.307	0.138	1.13655e-60	maliganant	COPE
5.21821e-64	0.470038	0.306	0.137	9.04472e-60	maliganant	HBEGF
5.43761e-64	0.263136	0.271	0.105	9.42501e-60	maliganant	RHEB
6.78149e-64	0.331698	0.296	0.13	1.17544e-59	maliganant	SPCS3
8.08236e-64	0.233232	0.159	0.025	1.40092e-59	maliganant	COX20
2.29739e-63	0.416375	0.625	0.472	3.98207e-59	maliganant	CPD
4.91369e-63	0.231001	0.161	0.028	8.5169e-59	maliganant	CISD2
1.16036e-62	0.219134	0.136	0.013	2.01125e-58	maliganant	CES1
2.37524e-62	0.310783	0.446	0.264	4.117e-58	maliganant	RPL26
1.30197e-61	0.291527	0.431	0.248	2.25671e-57	maliganant	RPL24
2.56113e-61	0.208923	0.15	0.022	4.43921e-57	maliganant	SEC61A1
5.63591e-61	0.252243	0.213	0.066	9.76872e-57	maliganant	KDELR2
1.12295e-60	0.409783	0.507	0.335	1.9464e-56	maliganant	TSC22D3
4.13134e-60	0.315185	0.38	0.209	7.16085e-56	maliganant	FUS
5.20289e-60	0.303651	0.297	0.132	9.01816e-56	maliganant	HSP90AB1
6.43331e-60	0.48934	0.718	0.612	1.11508e-55	maliganant	SLC2A3
6.61309e-60	0.23236	0.228	0.077	1.14625e-55	maliganant	SNRPG
1.86394e-59	0.220089	0.146	0.022	3.23076e-55	maliganant	FAM162A
2.6315e-59	0.295559	0.252	0.098	4.56118e-55	maliganant	RBM3
3.27481e-59	0.242664	0.262	0.104	5.67622e-55	maliganant	RBM8A
3.92386e-59	0.242478	0.175	0.041	6.80123e-55	maliganant	FKBP5
4.97382e-59	0.289894	0.364	0.192	8.62113e-55	maliganant	RPS21
8.43015e-59	0.209921	0.187	0.049	1.4612e-54	maliganant	C19orf53
1.10038e-58	0.254407	0.239	0.087	1.90729e-54	maliganant	GNPDA1
1.38068e-58	0.269415	0.309	0.145	2.39313e-54	maliganant	ATG2A
1.71967e-58	0.285882	0.249	0.097	2.98071e-54	maliganant	ANKRD11
2.26045e-58	0.19051	0.145	0.022	3.91804e-54	maliganant	GRPEL1
6.77863e-58	0.236862	0.159	0.032	1.17494e-53	maliganant	OSTC
3.84977e-57	0.256805	0.247	0.097	6.6728e-53	maliganant	CIRBP
4.11748e-57	0.2192	0.171	0.04	7.13683e-53	maliganant	SDHAF3
9.39638e-57	0.251733	0.248	0.098	1.62867e-52	maliganant	ANAPC16
1.01323e-56	0.236581	0.21	0.068	1.75622e-52	maliganant	CFDP1
3.84261e-56	0.344639	0.425	0.251	6.66039e-52	maliganant	PLEKHB2
3.8551e-56	0.234746	0.243	0.092	6.68204e-52	maliganant	CD68
4.67483e-56	0.273965	0.311	0.148	8.10288e-52	maliganant	CEP170
6.21442e-56	0.368745	0.489	0.329	1.07715e-51	maliganant	RPL32
1.01151e-55	0.244372	0.211	0.07	1.75326e-51	maliganant	AC079209.1
1.50926e-55	0.257692	0.331	0.167	2.616e-51	maliganant	NUP58
1.54973e-55	0.32272	0.36	0.199	2.68615e-51	maliganant	C18orf32
1.77455e-55	0.598706	0.56	0.425	3.07584e-51	maliganant	IFI30
6.53357e-55	0.21233	0.201	0.062	1.13246e-50	maliganant	AC093425.1
1.10065e-54	0.264495	0.446	0.27	1.90775e-50	maliganant	RPS15
1.70319e-54	0.252771	0.205	0.069	2.95214e-50	maliganant	CALR
3.07601e-54	0.199504	0.179	0.049	5.33165e-50	maliganant	PSMD8
4.29212e-54	0.238349	0.137	0.021	7.43953e-50	maliganant	AC084871.1
5.00781e-54	0.288686	0.363	0.204	8.68003e-50	maliganant	SON
5.13513e-54	0.270406	0.252	0.106	8.90073e-50	maliganant	CD300A
7.02444e-54	0.431642	0.696	0.585	1.21755e-49	maliganant	SH3BGRL3
7.60306e-54	0.267847	0.369	0.204	1.31784e-49	maliganant	RPS7
9.63828e-54	0.219271	0.204	0.068	1.6706e-49	maliganant	SF3B2
1.16538e-53	0.283765	0.303	0.146	2.01995e-49	maliganant	FLNA
4.20342e-53	0.277103	0.17	0.044	7.28578e-49	maliganant	HIF1A-AS3
8.94106e-53	0.306518	0.423	0.262	1.54975e-48	maliganant	RPS25
1.19975e-52	0.228739	0.148	0.03	2.07954e-48	maliganant	TGM2
1.24902e-52	0.290278	0.197	0.063	2.16493e-48	maliganant	PLPP3
2.78255e-52	0.195173	0.122	0.015	4.82299e-48	maliganant	MYDGF
5.25089e-52	0.190626	0.165	0.042	9.10137e-48	maliganant	RPS19BP1
6.45882e-52	0.182487	0.135	0.023	1.11951e-47	maliganant	MAPK13
9.83759e-52	0.202242	0.139	0.025	1.70515e-47	maliganant	ANKRD37
1.24012e-51	0.311246	0.66	0.52	2.1495e-47	maliganant	UBA52
2.08343e-51	0.228509	0.175	0.049	3.61121e-47	maliganant	GBE1
6.51521e-51	0.187071	0.139	0.026	1.12928e-46	maliganant	TMED9
9.01897e-51	0.199867	0.118	0.014	1.56326e-46	maliganant	GPI
1.04307e-50	0.26232	0.575	0.392	1.80795e-46	maliganant	SQSTM1
2.08368e-50	0.350009	0.245	0.106	3.61165e-46	maliganant	SEC61G
4.65636e-50	0.193819	0.15	0.035	8.07086e-46	maliganant	HSPA13
5.91682e-50	0.286138	0.242	0.103	1.02556e-45	maliganant	PIK3R5
1.67388e-49	0.373582	0.492	0.339	2.90134e-45	maliganant	RAB7A
1.7755e-49	0.183202	0.151	0.036	3.07748e-45	maliganant	CIAO2B
3.22024e-49	0.20937	0.174	0.052	5.58164e-45	maliganant	EIF3J
6.70712e-49	0.200532	0.159	0.042	1.16254e-44	maliganant	CAMLG
8.63407e-49	0.256108	0.417	0.254	1.49654e-44	maliganant	RPS19
9.04657e-49	0.345091	0.481	0.327	1.56804e-44	maliganant	SLC11A1
1.01508e-48	0.217484	0.242	0.103	1.75944e-44	maliganant	IRAK1
1.07031e-48	0.208708	0.208	0.077	1.85517e-44	maliganant	POLR2A
1.62554e-48	0.217117	0.156	0.041	2.81754e-44	maliganant	GOLGA4
2.10778e-48	0.324339	0.44	0.288	3.65341e-44	maliganant	RPS15A
2.24689e-48	0.254351	0.338	0.184	3.89454e-44	maliganant	XBP1
2.58702e-48	0.318655	0.23	0.097	4.48408e-44	maliganant	CCNH
1.04536e-47	0.201356	0.185	0.061	1.81193e-43	maliganant	TOMM20
1.42185e-47	0.211132	0.142	0.032	2.46448e-43	maliganant	TANC2
2.87074e-47	0.227664	0.252	0.113	4.97585e-43	maliganant	ATP6V1D
3.03752e-47	0.193788	0.193	0.067	5.26494e-43	maliganant	GPAT4
5.11753e-47	0.203274	0.214	0.084	8.87021e-43	maliganant	ISCU
1.03879e-46	0.438411	0.709	0.608	1.80054e-42	maliganant	LUCAT1
1.30484e-46	0.289404	0.211	0.081	2.26167e-42	maliganant	SNAPC1
2.30742e-46	0.199543	0.177	0.058	3.99945e-42	maliganant	EXOSC4
2.75798e-46	0.168969	0.102	0.009	4.78041e-42	maliganant	TPST1
3.54231e-46	0.235844	0.229	0.098	6.13988e-42	maliganant	TMED5
6.51221e-46	0.181235	0.15	0.039	1.12876e-41	maliganant	SEC31A
8.08508e-46	0.212702	0.202	0.077	1.40139e-41	maliganant	SPCS1
8.68165e-46	0.168477	0.124	0.023	1.50479e-41	maliganant	PDK1
1.03809e-45	0.204419	0.216	0.087	1.79932e-41	maliganant	PGAM1
1.04264e-45	0.181233	0.109	0.013	1.80721e-41	maliganant	HILPDA
1.25433e-45	0.382748	0.482	0.338	2.17413e-41	maliganant	RIPOR2
3.55915e-45	0.258523	0.229	0.1	6.16907e-41	maliganant	DNAJC3
4.27582e-45	0.280476	0.459	0.313	7.41128e-41	maliganant	RPL9
4.38094e-45	0.172525	0.163	0.049	7.59348e-41	maliganant	CCDC47
9.94226e-45	0.291025	0.445	0.299	1.72329e-40	maliganant	TMBIM4
1.082e-44	0.400686	0.842	0.789	1.87544e-40	maliganant	FOS
1.3063e-44	0.294343	0.479	0.331	2.2642e-40	maliganant	SEC14L1
1.37698e-44	0.229015	0.343	0.196	2.38671e-40	maliganant	VAMP2
1.40132e-44	0.163423	0.132	0.029	2.42891e-40	maliganant	SLC35E1
1.8174e-44	0.314859	0.393	0.247	3.1501e-40	maliganant	MBP
1.9163e-44	0.265883	0.334	0.19	3.32153e-40	maliganant	GRN
5.4006e-44	0.237319	0.305	0.165	9.36086e-40	maliganant	DENND3
6.13677e-44	0.186551	0.159	0.048	1.06369e-39	maliganant	CCDC59
1.514e-43	0.170901	0.152	0.043	2.62422e-39	maliganant	SBNO1
2.14029e-43	0.185528	0.198	0.076	3.70976e-39	maliganant	ATP5MF
3.75379e-43	0.154577	0.123	0.025	6.50644e-39	maliganant	NANS
4.07935e-43	0.170052	0.148	0.041	7.07075e-39	maliganant	C9orf78
7.52376e-43	0.186087	0.205	0.083	1.30409e-38	maliganant	UQCRH
8.39409e-43	0.245149	0.107	0.016	1.45495e-38	maliganant	AC005050.3
8.44643e-43	0.184651	0.197	0.077	1.46402e-38	maliganant	THRAP3
8.63329e-43	0.241745	0.251	0.122	1.49641e-38	maliganant	HM13
1.12918e-42	0.226918	0.253	0.123	1.95721e-38	maliganant	AC015871.1
2.22403e-42	0.366842	0.585	0.48	3.85491e-38	maliganant	PGK1
4.58644e-42	0.229749	0.304	0.167	7.94968e-38	maliganant	GABARAPL1
6.63242e-42	0.195355	0.176	0.063	1.1496e-37	maliganant	KRTCAP2
7.80286e-42	0.285869	0.492	0.353	1.35247e-37	maliganant	RPL21
1.02713e-41	0.223565	0.156	0.049	1.78032e-37	maliganant	MAP2K1
1.48338e-41	0.21625	0.239	0.112	2.57114e-37	maliganant	PHC2
1.67792e-41	0.196682	0.192	0.075	2.90833e-37	maliganant	SERTAD1
2.50722e-41	0.439831	0.446	0.302	4.34577e-37	maliganant	KATNBL1
2.73708e-41	0.244314	0.341	0.202	4.74419e-37	maliganant	SKP1
2.8493e-41	0.271662	0.535	0.4	4.93869e-37	maliganant	TMBIM6
1.73492e-40	0.152197	0.114	0.022	3.00714e-36	maliganant	STT3B
2.02359e-40	0.245689	0.347	0.208	3.50749e-36	maliganant	EIF5
2.25663e-40	0.145197	0.12	0.026	3.91141e-36	maliganant	COPZ1
3.07083e-40	0.162555	0.122	0.028	5.32267e-36	maliganant	TUT4
3.0798e-40	0.170642	0.164	0.057	5.33822e-36	maliganant	UBE2V2
3.18851e-40	0.157768	0.156	0.05	5.52665e-36	maliganant	UBXN1
3.70912e-40	0.177216	0.175	0.064	6.42901e-36	maliganant	CCDC93
3.96916e-40	0.190681	0.197	0.081	6.87975e-36	maliganant	BCAS2
7.62986e-40	0.174305	0.158	0.053	1.32248e-35	maliganant	SURF4
8.39136e-40	0.218442	0.455	0.311	1.45448e-35	maliganant	RPS14
8.72874e-40	0.179278	0.141	0.041	1.51295e-35	maliganant	AL133453.1
8.97311e-40	0.141868	0.109	0.02	1.55531e-35	maliganant	SRP72
9.45623e-40	0.194292	0.228	0.105	1.63905e-35	maliganant	MAFG
1.38903e-39	0.231029	0.396	0.253	2.4076e-35	maliganant	CNBP
1.57514e-39	0.143225	0.115	0.024	2.73019e-35	maliganant	TMEM208
1.68914e-39	0.21074	0.266	0.139	2.92779e-35	maliganant	ATF4
2.73606e-39	0.160942	0.127	0.032	4.74241e-35	maliganant	TBC1D2
3.25025e-39	0.169148	0.152	0.049	5.63366e-35	maliganant	EIF1AX
3.48136e-39	0.176412	0.171	0.063	6.03425e-35	maliganant	SF3B5
3.78855e-39	0.199859	0.127	0.033	6.56669e-35	maliganant	NSMCE2
3.96818e-39	0.160602	0.145	0.044	6.87805e-35	maliganant	RNF7
4.17801e-39	0.190102	0.209	0.093	7.24174e-35	maliganant	RIOK3
5.64707e-39	0.141736	0.119	0.027	9.78806e-35	maliganant	MRPL51
7.91413e-39	0.162844	0.144	0.044	1.37176e-34	maliganant	FKBP15
9.42899e-39	0.20381	0.219	0.101	1.63433e-34	maliganant	SRRM1
1.16586e-38	0.153009	0.139	0.041	2.02079e-34	maliganant	BTF3L4
1.78784e-38	0.15577	0.155	0.052	3.09887e-34	maliganant	SULF2
2.21223e-38	0.1488	0.104	0.019	3.83446e-34	maliganant	MXI1
2.65148e-38	0.29422	0.461	0.326	4.59582e-34	maliganant	SLA
2.71144e-38	0.233484	0.165	0.061	4.69974e-34	maliganant	RPS27L
3.00803e-38	0.20551	0.194	0.082	5.21381e-34	maliganant	HMGB2
7.77112e-38	0.199012	0.244	0.122	1.34697e-33	maliganant	RSRP1
1.03913e-37	0.170393	0.186	0.076	1.80113e-33	maliganant	RNF181
1.11317e-37	0.17063	0.172	0.065	1.92945e-33	maliganant	TUBA4A
1.55775e-37	0.174203	0.141	0.044	2.70004e-33	maliganant	TRAM1
2.05825e-37	0.187164	0.218	0.101	3.56757e-33	maliganant	HNRNPH1
2.1235e-37	0.174774	0.188	0.078	3.68065e-33	maliganant	WDR45B
2.23008e-37	0.209304	0.386	0.248	3.8654e-33	maliganant	RPS3A
2.44327e-37	0.33008	0.53	0.389	4.23491e-33	maliganant	TXNIP
3.54084e-37	0.283924	0.535	0.409	6.13734e-33	maliganant	ATP6V1G1
3.9008e-37	0.241122	0.583	0.449	6.76125e-33	maliganant	PABPC1
5.2688e-37	0.187357	0.157	0.057	9.13242e-33	maliganant	UFM1
9.60055e-37	0.149502	0.131	0.038	1.66406e-32	maliganant	DARS
1.02222e-36	0.486037	0.737	0.645	1.77182e-32	maliganant	SAMSN1
1.02919e-36	0.179069	0.233	0.113	1.78389e-32	maliganant	TBC1D7
1.31756e-36	0.240509	0.397	0.264	2.28373e-32	maliganant	RPL18A
1.73271e-36	0.224991	0.257	0.134	3.0033e-32	maliganant	ATP6V1F
2.03194e-36	0.202264	0.289	0.163	3.52197e-32	maliganant	COX6A1
2.06974e-36	0.161683	0.17	0.065	3.58748e-32	maliganant	ESCO1
3.2443e-36	0.216823	0.296	0.171	5.62335e-32	maliganant	PRDX5
5.66687e-36	0.178837	0.205	0.094	9.82239e-32	maliganant	WDR83OS
7.37294e-36	0.163985	0.133	0.041	1.27795e-31	maliganant	AL118516.1
1.50639e-35	0.233546	0.388	0.257	2.61103e-31	maliganant	BZW1
1.56677e-35	0.450766	0.256	0.147	2.71569e-31	maliganant	DYNLL1
2.02296e-35	0.208036	0.277	0.155	3.50639e-31	maliganant	MCOLN1
2.3873e-35	0.26687	0.412	0.281	4.13791e-31	maliganant	HMGB1
4.24571e-35	0.157031	0.15	0.053	7.35908e-31	maliganant	MDM2
7.53224e-35	0.191293	0.255	0.137	1.30556e-30	maliganant	ATP6V1E1
7.59132e-35	0.176075	0.201	0.092	1.3158e-30	maliganant	MDM4
1.13053e-34	0.205785	0.283	0.163	1.95956e-30	maliganant	SAP18
1.38412e-34	0.182241	0.258	0.138	2.39909e-30	maliganant	RPL23A
1.51974e-34	0.139059	0.133	0.042	2.63416e-30	maliganant	UBE2I
1.52877e-34	0.187068	0.12	0.033	2.64982e-30	maliganant	BLVRB
2.26905e-34	0.128098	0.115	0.03	3.93294e-30	maliganant	EIF4G1
2.63163e-34	0.165728	0.183	0.079	4.5614e-30	maliganant	EDF1
2.9134e-34	0.188786	0.279	0.157	5.04979e-30	maliganant	RPL14
5.22807e-34	0.145399	0.149	0.054	9.06182e-30	maliganant	KDM4B
7.04481e-34	0.133443	0.11	0.028	1.22108e-29	maliganant	LRIF1
8.47283e-34	0.164764	0.213	0.103	1.46859e-29	maliganant	BUD31
9.20967e-34	0.126407	0.102	0.023	1.59631e-29	maliganant	Z99127.4
1.27496e-33	0.140243	0.123	0.036	2.20989e-29	maliganant	RPN2
1.8777e-33	0.16915	0.214	0.103	3.25462e-29	maliganant	C3AR1
2.52354e-33	0.235111	0.262	0.147	4.37406e-29	maliganant	GPX4
2.59408e-33	0.237915	0.167	0.071	4.49631e-29	maliganant	HLA-DQB1
3.03844e-33	0.206175	0.251	0.136	5.26652e-29	maliganant	PCNX1
3.0638e-33	0.186268	0.221	0.111	5.31049e-29	maliganant	UQCR10
3.83207e-33	0.144486	0.127	0.04	6.64212e-29	maliganant	TOMM6
4.05763e-33	0.199535	0.123	0.038	7.03309e-29	maliganant	IL3RA
4.92962e-33	0.129686	0.121	0.036	8.54451e-29	maliganant	DERL2
8.73053e-33	0.184553	0.274	0.156	1.51326e-28	maliganant	RPL35
9.14084e-33	0.160968	0.171	0.072	1.58438e-28	maliganant	TRIM33
9.496e-33	0.156303	0.153	0.059	1.64594e-28	maliganant	SRSF7
9.89392e-33	0.207449	0.133	0.045	1.71491e-28	maliganant	RFLNB
3.18087e-32	0.14719	0.14	0.049	5.5134e-28	maliganant	NSRP1
3.86305e-32	0.225743	0.4	0.278	6.69583e-28	maliganant	CHCHD2
4.37421e-32	0.115902	0.103	0.025	7.58182e-28	maliganant	MLX
5.48976e-32	0.168116	0.266	0.151	9.5154e-28	maliganant	OSER1
5.76178e-32	0.136075	0.115	0.033	9.9869e-28	maliganant	MGA
7.44919e-32	0.220072	0.396	0.269	1.29117e-27	maliganant	EIF1B
9.47674e-32	0.151508	0.17	0.073	1.6426e-27	maliganant	CDC26
9.51032e-32	0.169064	0.224	0.115	1.64842e-27	maliganant	TMF1
1.24947e-31	0.139726	0.13	0.044	2.16571e-27	maliganant	SERPINB8
1.25743e-31	0.212678	0.35	0.226	2.1795e-27	maliganant	SEC62
1.42803e-31	0.126885	0.105	0.027	2.4752e-27	maliganant	NGLY1
1.57608e-31	0.129203	0.122	0.038	2.73182e-27	maliganant	ARCN1
1.74697e-31	0.186358	0.146	0.056	3.02802e-27	maliganant	ZNF438
1.75349e-31	0.163713	0.204	0.1	3.03933e-27	maliganant	ATP5PF
1.86481e-31	0.17318	0.207	0.102	3.23228e-27	maliganant	EIF3A
2.21825e-31	0.142521	0.162	0.067	3.84489e-27	maliganant	TXNL1
2.42851e-31	0.130737	0.134	0.047	4.20933e-27	maliganant	COX7A2L
3.05776e-31	0.137723	0.136	0.048	5.30001e-27	maliganant	ARHGAP18
3.17875e-31	0.12378	0.111	0.032	5.50974e-27	maliganant	PSMD7
3.3865e-31	0.123227	0.108	0.029	5.86982e-27	maliganant	ILF3-DT
4.32068e-31	0.168164	0.2	0.098	7.48904e-27	maliganant	CHIC2
6.37293e-31	0.123577	0.107	0.029	1.10462e-26	maliganant	TMCO3
6.95348e-31	0.178053	0.231	0.123	1.20525e-26	maliganant	AFF4
7.97356e-31	0.277633	0.284	0.173	1.38206e-26	maliganant	EMP3
8.33495e-31	0.120398	0.109	0.03	1.4447e-26	maliganant	DDX27
8.81283e-31	0.264731	0.757	0.686	1.52753e-26	maliganant	LAPTM5
9.35034e-31	0.243755	0.398	0.28	1.6207e-26	maliganant	ELOB
9.91155e-31	0.156649	0.231	0.122	1.71797e-26	maliganant	RPL36A
1.12583e-30	0.158612	0.228	0.12	1.95141e-26	maliganant	TM9SF3
1.16195e-30	0.129649	0.109	0.031	2.014e-26	maliganant	CEBPZ
1.42849e-30	0.72697	0.334	0.219	2.476e-26	maliganant	CCL20
1.47082e-30	0.19552	0.323	0.206	2.54937e-26	maliganant	SUMO2
2.34995e-30	0.205842	0.136	0.05	4.07317e-26	maliganant	USP36
2.75052e-30	0.132906	0.114	0.035	4.76747e-26	maliganant	CLINT1
2.88722e-30	0.166367	0.181	0.084	5.00442e-26	maliganant	USP3
6.11174e-30	0.147887	0.158	0.066	1.05935e-25	maliganant	FGFR1OP2
6.76613e-30	0.201956	0.413	0.29	1.17277e-25	maliganant	ARHGDIA
1.05265e-29	0.17752	0.19	0.092	1.82455e-25	maliganant	UGP2
1.08621e-29	0.128572	0.133	0.049	1.88272e-25	maliganant	FIS1
1.10018e-29	0.16743	0.344	0.221	1.90695e-25	maliganant	RPL17
1.53488e-29	0.170208	0.26	0.15	2.66041e-25	maliganant	RAB2A
1.89277e-29	0.153498	0.207	0.106	3.28074e-25	maliganant	SLC25A3
2.69246e-29	0.126025	0.124	0.043	4.66685e-25	maliganant	PRDX6
3.19775e-29	0.225084	0.495	0.376	5.54266e-25	maliganant	RNF13
3.37835e-29	0.143451	0.168	0.075	5.8557e-25	maliganant	G3BP2
6.20248e-29	0.207072	0.273	0.166	1.07508e-24	maliganant	METTL9
6.31338e-29	0.232511	0.297	0.189	1.0943e-24	maliganant	DOCK5
6.94194e-29	0.229947	0.112	0.036	1.20325e-24	maliganant	ADAMTSL4-AS1
8.63566e-29	0.17127	0.234	0.13	1.49682e-24	maliganant	MIR22HG
9.27463e-29	0.273052	0.759	0.688	1.60757e-24	maliganant	ATP5F1E
1.15404e-28	0.243406	0.554	0.452	2.0003e-24	maliganant	TMA7
1.26427e-28	0.158206	0.221	0.12	2.19136e-24	maliganant	TPD52L2
1.27192e-28	0.110326	0.102	0.029	2.20462e-24	maliganant	EIF4EBP3
1.44251e-28	0.142157	0.132	0.05	2.5003e-24	maliganant	SRP19
1.45513e-28	0.158975	0.223	0.12	2.52217e-24	maliganant	YME1L1
1.70413e-28	0.149055	0.205	0.106	2.95377e-24	maliganant	SNX3
1.75771e-28	0.158615	0.271	0.16	3.04664e-24	maliganant	RPL27
1.87645e-28	0.139195	0.166	0.075	3.25245e-24	maliganant	LAMTOR1
2.00655e-28	0.13822	0.148	0.061	3.47795e-24	maliganant	RSL24D1
2.26167e-28	0.168453	0.325	0.208	3.92015e-24	maliganant	MTPN
3.10329e-28	0.137566	0.153	0.066	5.37892e-24	maliganant	TSPAN14
3.21872e-28	0.166917	0.152	0.065	5.579e-24	maliganant	GOLGB1
4.12534e-28	0.159399	0.175	0.082	7.15045e-24	maliganant	SLC25A13
4.64034e-28	0.156263	0.216	0.115	8.04311e-24	maliganant	CHST15
5.04739e-28	0.152819	0.233	0.129	8.74864e-24	maliganant	WBP2
5.61504e-28	0.209231	0.324	0.212	9.73255e-24	maliganant	IL6R
5.62642e-28	0.112839	0.104	0.031	9.75227e-24	maliganant	NDUFA6
6.51514e-28	0.170922	0.151	0.065	1.12927e-23	maliganant	C1orf162
6.87529e-28	0.178812	0.341	0.226	1.19169e-23	maliganant	RPL15
7.63199e-28	0.166566	0.3	0.188	1.32285e-23	maliganant	SF3B6
7.64218e-28	0.130533	0.153	0.066	1.32462e-23	maliganant	UBE2V1
1.10446e-27	0.120938	0.119	0.042	1.91435e-23	maliganant	ANAPC11
1.13665e-27	0.130592	0.127	0.047	1.97016e-23	maliganant	THUMPD3-AS1
1.26105e-27	0.131621	0.119	0.042	2.18578e-23	maliganant	HSD11B1-AS1
1.78727e-27	0.156585	0.211	0.113	3.09787e-23	maliganant	DNAJC8
1.79729e-27	0.178424	0.239	0.138	3.11524e-23	maliganant	TMEM167A
1.86092e-27	0.149595	0.167	0.078	3.22553e-23	maliganant	DNM2
2.26591e-27	0.105441	0.101	0.03	3.92749e-23	maliganant	ALDOA
2.60981e-27	0.191082	0.444	0.322	4.52359e-23	maliganant	RESF1
3.17165e-27	0.141407	0.156	0.069	5.49742e-23	maliganant	ZC3H15
5.026e-27	0.124512	0.125	0.046	8.71156e-23	maliganant	MTDH
5.12938e-27	0.201412	0.483	0.37	8.89076e-23	maliganant	RPS29
5.93586e-27	0.145684	0.152	0.067	1.02886e-22	maliganant	POLR2L
8.10508e-27	0.164505	0.261	0.157	1.40485e-22	maliganant	EEF2
8.55435e-27	0.21371	0.191	0.1	1.48273e-22	maliganant	ZFAND3
9.28844e-27	0.16973	0.362	0.247	1.60997e-22	maliganant	RPL23
1.03924e-26	0.113705	0.125	0.047	1.80132e-22	maliganant	VDAC2
1.67102e-26	0.120481	0.119	0.044	2.89638e-22	maliganant	AMDHD2
1.83876e-26	0.0896895	0.119	0.043	3.18713e-22	maliganant	CCL18
2.39878e-26	0.122436	0.103	0.033	4.1578e-22	maliganant	HEXIM1
2.52342e-26	0.253325	0.477	0.368	4.37385e-22	maliganant	CKLF
7.86402e-26	0.159875	0.291	0.184	1.36307e-21	maliganant	SRRM2
1.36667e-25	0.188404	0.26	0.16	2.36885e-21	maliganant	TUT7
2.27852e-25	0.442702	0.942	0.963	3.94935e-21	maliganant	G0S2
3.18686e-25	0.11771	0.111	0.04	5.52378e-21	maliganant	TUBA1C
3.60611e-25	0.145995	0.139	0.06	6.25048e-21	maliganant	RMND5A
3.72127e-25	0.104965	0.114	0.041	6.45008e-21	maliganant	ADRM1
3.7752e-25	0.142751	0.213	0.118	6.54355e-21	maliganant	SRA1
4.03945e-25	0.121128	0.135	0.057	7.00157e-21	maliganant	CLCN7
7.8974e-25	0.112121	0.115	0.043	1.36886e-20	maliganant	SRPRA
1.12475e-24	0.134189	0.183	0.095	1.94953e-20	maliganant	PSMB1
1.30405e-24	0.115471	0.108	0.038	2.26031e-20	maliganant	DDX24
1.63629e-24	0.124067	0.15	0.069	2.83618e-20	maliganant	RAF1
1.82688e-24	0.112489	0.107	0.038	3.16653e-20	maliganant	GOLGA2
1.96065e-24	0.204688	0.532	0.433	3.3984e-20	maliganant	RPS27A
2.12414e-24	0.135969	0.431	0.316	3.68177e-20	maliganant	RPL13
2.18787e-24	0.117505	0.126	0.052	3.79224e-20	maliganant	DNAJA2
2.26248e-24	0.148486	0.215	0.123	3.92155e-20	maliganant	ANKHD1
2.27065e-24	0.103305	0.104	0.036	3.93571e-20	maliganant	TRAPPC3
2.8047e-24	0.171389	0.278	0.178	4.86139e-20	maliganant	CSGALNACT2
3.43871e-24	0.14341	0.226	0.131	5.96032e-20	maliganant	YWHAE
3.89234e-24	0.189466	0.275	0.178	6.74659e-20	maliganant	TOM1
4.38732e-24	0.091004	0.315	0.206	7.60455e-20	maliganant	RPS8
4.71841e-24	0.115081	0.129	0.054	8.17842e-20	maliganant	SECISBP2
5.29403e-24	0.125565	0.146	0.067	9.17614e-20	maliganant	KLHL24
6.81088e-24	0.155026	0.238	0.144	1.18053e-19	maliganant	NDUFA1
8.11548e-24	0.154113	0.225	0.132	1.40666e-19	maliganant	UBXN4
1.07248e-23	0.244692	0.161	0.082	1.85892e-19	maliganant	GAB2
1.63269e-23	0.137391	0.203	0.114	2.82995e-19	maliganant	UBE2D2
1.87209e-23	0.198433	0.412	0.31	3.24489e-19	maliganant	RPS12
2.15782e-23	0.123041	0.182	0.096	3.74014e-19	maliganant	RPL31
2.35431e-23	0.103536	0.1	0.035	4.08072e-19	maliganant	DNAJB11
3.05152e-23	0.108111	0.129	0.055	5.2892e-19	maliganant	EIF4B
3.23095e-23	0.176771	0.287	0.188	5.60021e-19	maliganant	EML4
3.68084e-23	0.109478	0.122	0.05	6.38e-19	maliganant	RPL22L1
3.87182e-23	0.103856	0.102	0.037	6.71102e-19	maliganant	STX6
6.26848e-23	0.207552	0.632	0.556	1.08652e-18	maliganant	CDC42
6.39005e-23	0.151616	0.264	0.167	1.10759e-18	maliganant	IGF2R
6.55724e-23	0.104549	0.109	0.041	1.13657e-18	maliganant	VKORC1
6.88371e-23	0.105382	0.1	0.036	1.19315e-18	maliganant	SNRPD2
8.8281e-23	0.142405	0.19	0.105	1.53017e-18	maliganant	PNISR
1.00824e-22	0.369581	0.403	0.302	1.74759e-18	maliganant	GADD45B
1.02387e-22	0.185358	0.51	0.411	1.77468e-18	maliganant	RPL34
1.0344e-22	0.149736	0.22	0.131	1.79293e-18	maliganant	SYF2
2.04209e-22	0.133745	0.157	0.079	3.53956e-18	maliganant	SSR1
2.45698e-22	0.103347	0.106	0.04	4.25868e-18	maliganant	TAF1D
2.91951e-22	0.208248	0.548	0.452	5.06038e-18	maliganant	CLIC1
5.08126e-22	0.138688	0.197	0.111	8.80735e-18	maliganant	RSRC2
5.35911e-22	0.144907	0.233	0.141	9.28895e-18	maliganant	CERT1
6.30286e-22	0.20944	0.253	0.163	1.09247e-17	maliganant	ATXN1
7.47866e-22	0.109556	0.127	0.056	1.29628e-17	maliganant	MTMR3
1.10167e-21	0.164234	0.322	0.225	1.90952e-17	maliganant	PAIP2
1.11663e-21	0.159554	0.169	0.09	1.93545e-17	maliganant	LPP
1.19519e-21	0.129435	0.188	0.105	2.07162e-17	maliganant	SRP54
1.31677e-21	0.119023	0.139	0.066	2.28236e-17	maliganant	EIF2S2
1.32581e-21	0.183498	0.417	0.318	2.29802e-17	maliganant	SRSF5
1.60728e-21	0.118931	0.154	0.078	2.78589e-17	maliganant	VPS28
2.11533e-21	0.161585	0.228	0.141	3.66651e-17	maliganant	TMEM140
2.23674e-21	0.144107	0.168	0.09	3.87694e-17	maliganant	NPM1
2.30105e-21	0.144916	0.218	0.131	3.98841e-17	maliganant	NDUFA13
3.4828e-21	0.100488	0.106	0.042	6.03673e-17	maliganant	EAPP
4.69162e-21	0.144254	0.309	0.212	8.13199e-17	maliganant	SFT2D1
6.06331e-21	0.151646	0.338	0.24	1.05095e-16	maliganant	RAB5C
7.41641e-21	0.114929	0.148	0.074	1.28549e-16	maliganant	ZNHIT1
8.01991e-21	0.112202	0.137	0.066	1.39009e-16	maliganant	ABCF1
8.9164e-21	0.13402	0.149	0.076	1.54548e-16	maliganant	PHF20
9.04891e-21	0.146965	0.217	0.132	1.56845e-16	maliganant	RBM25
1.22515e-20	0.111028	0.141	0.069	2.12356e-16	maliganant	DGUOK
1.29056e-20	0.213544	0.403	0.31	2.23692e-16	maliganant	CYTIP
1.52857e-20	0.0923154	0.109	0.045	2.64947e-16	maliganant	TGFBR1
1.55512e-20	0.107946	0.128	0.059	2.69548e-16	maliganant	PARK7
1.78749e-20	0.114686	0.154	0.08	3.09826e-16	maliganant	DBNL
1.79748e-20	0.104723	0.107	0.044	3.11557e-16	maliganant	AGO3
1.89331e-20	0.139818	0.239	0.151	3.28167e-16	maliganant	CHMP3
2.04473e-20	0.104465	0.136	0.066	3.54413e-16	maliganant	TAF12
2.08518e-20	0.0942662	0.101	0.04	3.61425e-16	maliganant	LAMTOR2
2.10386e-20	0.131372	0.155	0.081	3.64662e-16	maliganant	GCC2
2.92706e-20	0.151203	0.171	0.093	5.07347e-16	maliganant	FNDC3A
2.95028e-20	0.0931905	0.105	0.042	5.11371e-16	maliganant	RAN
3.58171e-20	0.111489	0.121	0.055	6.20817e-16	maliganant	CYCS
4.10691e-20	0.162547	0.372	0.274	7.11851e-16	maliganant	SERINC3
4.11468e-20	0.118506	0.183	0.104	7.13198e-16	maliganant	PAFAH1B1
4.15439e-20	0.109331	0.159	0.084	7.2008e-16	maliganant	TRA2B
4.35453e-20	0.0905912	0.109	0.046	7.5477e-16	maliganant	YWHAG
5.0292e-20	0.169809	0.255	0.169	8.71712e-16	maliganant	STK10
6.33521e-20	0.107143	0.125	0.058	1.09808e-15	maliganant	KLHL21
7.13599e-20	0.105206	0.13	0.062	1.23688e-15	maliganant	TXNDC17
8.10446e-20	0.0933437	0.106	0.044	1.40475e-15	maliganant	LSM10
8.21151e-20	0.188643	0.316	0.226	1.4233e-15	maliganant	PLK3
8.86949e-20	0.100087	0.114	0.05	1.53735e-15	maliganant	ERH
1.21445e-19	0.123448	0.155	0.082	2.105e-15	maliganant	VDR
1.21824e-19	0.108634	0.139	0.069	2.11158e-15	maliganant	DIAPH1
1.48961e-19	0.158106	0.61	0.526	2.58194e-15	maliganant	TXN
1.53464e-19	0.107011	0.12	0.055	2.65999e-15	maliganant	AC015871.7
1.59512e-19	0.225321	0.163	0.092	2.76483e-15	maliganant	SIK3
2.03902e-19	0.163139	0.382	0.286	3.53424e-15	maliganant	STK4
2.18616e-19	0.114351	0.122	0.057	3.78928e-15	maliganant	PERP
2.21857e-19	0.0965783	0.118	0.054	3.84544e-15	maliganant	ARL8A
2.42377e-19	0.115554	0.163	0.09	4.20112e-15	maliganant	MOB3A
2.57207e-19	0.108443	0.154	0.082	4.45816e-15	maliganant	E2F3
2.64592e-19	0.13616	0.224	0.141	4.58617e-15	maliganant	NDUFV2
2.94413e-19	0.131942	0.105	0.045	5.10305e-15	maliganant	BX640514.2
3.09447e-19	0.109762	0.14	0.072	5.36364e-15	maliganant	AP3S1
3.32974e-19	0.0946785	0.114	0.051	5.77144e-15	maliganant	TTPAL
3.47593e-19	0.0926561	0.106	0.045	6.02482e-15	maliganant	ZNF654
3.60478e-19	0.130474	0.24	0.155	6.24817e-15	maliganant	CSNK1D
4.22325e-19	0.0900653	0.12	0.056	7.32016e-15	maliganant	HNRNPA1
4.77723e-19	0.26927	0.404	0.315	8.28037e-15	maliganant	SPAG9
5.13412e-19	0.119132	0.101	0.041	8.89897e-15	maliganant	FNIP2
6.1751e-19	0.108657	0.166	0.091	1.07033e-14	maliganant	NDUFA2
6.25403e-19	0.10501	0.127	0.061	1.08401e-14	maliganant	ERV3-1
6.49405e-19	0.127034	0.194	0.116	1.12561e-14	maliganant	TCF25
7.69192e-19	0.140117	0.318	0.226	1.33324e-14	maliganant	RBM39
8.11379e-19	0.101121	0.125	0.06	1.40636e-14	maliganant	NME2
8.91049e-19	0.107102	0.173	0.097	1.54445e-14	maliganant	MPP1
9.92827e-19	0.159476	0.206	0.127	1.72087e-14	maliganant	USP32
1.07722e-18	0.0918466	0.102	0.043	1.86715e-14	maliganant	NDUFC1
1.18103e-18	0.0974102	0.115	0.053	2.04707e-14	maliganant	SBDS
1.32919e-18	0.0993409	0.119	0.056	2.30389e-14	maliganant	TFRC
1.79571e-18	0.16692	0.335	0.243	3.1125e-14	maliganant	MAP3K2
2.02873e-18	0.114383	0.186	0.11	3.51639e-14	maliganant	PPP1R2
2.05786e-18	0.0843254	0.101	0.042	3.56689e-14	maliganant	HDLBP
2.19398e-18	0.137918	0.204	0.127	3.80283e-14	maliganant	ARFGAP3
2.70162e-18	0.107887	0.111	0.051	4.68272e-14	maliganant	COQ7
2.83908e-18	0.100027	0.132	0.066	4.92098e-14	maliganant	UBE2A
3.29332e-18	0.105674	0.142	0.075	5.70831e-14	maliganant	BLOC1S2
3.79155e-18	0.0881912	0.105	0.046	6.57189e-14	maliganant	ZNF217
4.00138e-18	0.109712	0.172	0.099	6.9356e-14	maliganant	C1orf43
4.77711e-18	0.124072	0.257	0.173	8.28016e-14	maliganant	RPS10
1.03707e-17	0.190185	0.36	0.275	1.79756e-13	maliganant	C9orf72
1.08079e-17	0.0835267	0.101	0.044	1.87334e-13	maliganant	PCMT1
1.37099e-17	0.105767	0.168	0.097	2.37634e-13	maliganant	ATG12
1.55386e-17	0.0947378	0.137	0.072	2.69331e-13	maliganant	SEC16A
1.84835e-17	0.0925463	0.111	0.052	3.20375e-13	maliganant	SNW1
1.97081e-17	0.118016	0.253	0.17	3.416e-13	maliganant	CSDE1
2.28792e-17	0.167704	0.428	0.341	3.96565e-13	maliganant	EEF1D
2.42806e-17	0.0988181	0.143	0.077	4.20855e-13	maliganant	ROMO1
2.98748e-17	0.146457	0.304	0.22	5.1782e-13	maliganant	CD164
3.12206e-17	0.0950131	0.118	0.058	5.41147e-13	maliganant	LLPH
3.61899e-17	0.160871	0.782	0.722	6.27279e-13	maliganant	UBE2B
4.18797e-17	0.104459	0.113	0.054	7.25901e-13	maliganant	CYFIP2
4.42376e-17	0.117903	0.323	0.233	7.6677e-13	maliganant	RPL27A
6.30149e-17	0.0958149	0.114	0.056	1.09224e-12	maliganant	DDAH2
6.36327e-17	0.137518	0.211	0.133	1.10295e-12	maliganant	AC023157.3
6.73831e-17	0.101984	0.134	0.071	1.16795e-12	maliganant	PXK
6.91051e-17	0.101494	0.125	0.064	1.1978e-12	maliganant	CARD19
9.21992e-17	0.128096	0.214	0.139	1.59809e-12	maliganant	FAM133B
9.77923e-17	0.116155	0.216	0.139	1.69503e-12	maliganant	SPTY2D1
1.27924e-16	0.163567	0.218	0.143	2.21731e-12	maliganant	IL1R1
1.31635e-16	0.092288	0.113	0.055	2.28162e-12	maliganant	QSOX1
1.37094e-16	0.123954	0.349	0.262	2.37625e-12	maliganant	RPS6
1.4628e-16	0.115942	0.147	0.082	2.53547e-12	maliganant	KRT6A
1.47137e-16	0.0933107	0.113	0.056	2.55033e-12	maliganant	HNRNPUL1
1.51261e-16	0.0890087	0.121	0.061	2.62181e-12	maliganant	SNHG29
1.51704e-16	0.102547	0.115	0.057	2.62949e-12	maliganant	HCST
1.55818e-16	0.0971198	0.148	0.083	2.7008e-12	maliganant	RPN1
2.11897e-16	0.136339	0.277	0.197	3.67282e-12	maliganant	SEPTIN7
2.21765e-16	0.258181	0.286	0.204	3.84385e-12	maliganant	LGALS3
2.49175e-16	0.0854712	0.101	0.046	4.31895e-12	maliganant	ST13
3.02783e-16	0.0912828	0.121	0.062	5.24814e-12	maliganant	LCOR
3.19157e-16	0.0840596	0.117	0.059	5.53195e-12	maliganant	ATP5F1B
3.78663e-16	0.0902422	0.114	0.057	6.56336e-12	maliganant	DHX40
3.99653e-16	0.092275	0.129	0.068	6.92719e-12	maliganant	ITGA5
4.29319e-16	0.0928609	0.114	0.057	7.44138e-12	maliganant	GPATCH2L
4.66191e-16	0.105878	0.123	0.064	8.08049e-12	maliganant	VPS8
4.67716e-16	0.0912296	0.122	0.063	8.10693e-12	maliganant	SNHG5
6.41956e-16	0.129658	0.378	0.29	1.1127e-11	maliganant	UBL5
6.58892e-16	0.156607	0.446	0.358	1.14206e-11	maliganant	LPCAT1
7.89136e-16	0.129639	0.273	0.194	1.36781e-11	maliganant	CYB5R4
8.02843e-16	0.117498	0.194	0.123	1.39157e-11	maliganant	SRSF2
8.22145e-16	0.118774	0.257	0.178	1.42502e-11	maliganant	COX4I1
8.9297e-16	0.0913181	0.489	0.393	1.54779e-11	maliganant	GABARAPL2
9.66499e-16	0.103615	0.159	0.094	1.67523e-11	maliganant	SELENOF
1.02472e-15	0.110304	0.19	0.121	1.77615e-11	maliganant	GHITM
1.04838e-15	0.130024	0.262	0.184	1.81717e-11	maliganant	PJA2
1.07391e-15	0.0831397	0.119	0.061	1.86141e-11	maliganant	LMAN2
1.10724e-15	0.10889	0.178	0.11	1.91918e-11	maliganant	RER1
1.16501e-15	0.140036	0.443	0.359	2.01931e-11	maliganant	HNRNPK
1.34444e-15	0.0723728	0.36	0.27	2.33033e-11	maliganant	RPS18
1.66713e-15	0.121167	0.223	0.15	2.88964e-11	maliganant	ZNF207
1.70888e-15	0.101453	0.27	0.19	2.96201e-11	maliganant	RPL7A
2.24792e-15	0.0885381	0.125	0.067	3.89632e-11	maliganant	BAX
2.39054e-15	0.083281	0.103	0.05	4.14353e-11	maliganant	AKAP17A
2.66806e-15	0.113131	0.2	0.13	4.62455e-11	maliganant	OGA
2.8561e-15	0.0890858	0.128	0.069	4.95047e-11	maliganant	FLCN
2.88529e-15	0.10667	0.185	0.116	5.00107e-11	maliganant	PSMA6
2.96653e-15	0.0907254	0.119	0.062	5.14189e-11	maliganant	SNX27
3.00761e-15	0.117338	0.172	0.107	5.21308e-11	maliganant	MYO9B
3.13807e-15	0.142184	0.173	0.107	5.43921e-11	maliganant	SVIL
3.29951e-15	0.102715	0.198	0.128	5.71905e-11	maliganant	PPP4C
3.30845e-15	0.0831054	0.11	0.056	5.73453e-11	maliganant	NDUFS6
3.95281e-15	0.181716	0.467	0.392	6.8514e-11	maliganant	USP15
4.26986e-15	0.119127	0.22	0.148	7.40095e-11	maliganant	ATP5MPL
4.38551e-15	0.0867366	0.123	0.065	7.60141e-11	maliganant	ATP5PD
5.38664e-15	0.165502	0.266	0.189	9.33666e-11	maliganant	EIF4A3
5.77586e-15	0.091329	0.122	0.065	1.00113e-10	maliganant	PLP2
5.87138e-15	0.110992	0.171	0.106	1.01769e-10	maliganant	YIPF4
6.60677e-15	0.0912362	0.133	0.074	1.14515e-10	maliganant	DYNLRB1
6.97618e-15	0.0847832	0.19	0.12	1.20918e-10	maliganant	PDXK
7.08918e-15	0.193007	0.319	0.249	1.22877e-10	maliganant	SARAF
8.63157e-15	0.110088	0.212	0.14	1.49611e-10	maliganant	LBR
9.3187e-15	0.0996044	0.139	0.08	1.61521e-10	maliganant	ZFC3H1
9.40038e-15	0.341603	0.231	0.164	1.62937e-10	maliganant	NLRP3
1.06335e-14	0.0821405	0.123	0.066	1.8431e-10	maliganant	TTC1
1.07343e-14	0.0872487	0.128	0.071	1.86058e-10	maliganant	MAGOH
1.10555e-14	0.0901747	0.206	0.135	1.91625e-10	maliganant	RPL7
1.15387e-14	0.0761957	0.103	0.051	2e-10	maliganant	MARF1
1.25886e-14	0.279155	0.307	0.232	2.18198e-10	maliganant	PI3
1.30855e-14	0.0911938	0.142	0.082	2.26811e-10	maliganant	POR
1.33327e-14	0.177745	0.314	0.237	2.31096e-10	maliganant	BHLHE40
1.73863e-14	0.132331	0.467	0.38	3.01356e-10	maliganant	NINJ1
1.80475e-14	0.112117	0.107	0.055	3.12818e-10	maliganant	TOB1
1.83796e-14	0.328083	0.388	0.327	3.18574e-10	maliganant	TIMP1
1.88953e-14	0.211168	0.664	0.612	3.27512e-10	maliganant	MYL12A
1.9388e-14	0.0963097	0.143	0.083	3.36052e-10	maliganant	KMT2E-AS1
2.04793e-14	0.104555	0.187	0.12	3.54968e-10	maliganant	JMJD6
2.08378e-14	0.0969904	0.168	0.104	3.61182e-10	maliganant	TGIF1
2.40756e-14	0.0933571	0.126	0.07	4.17302e-10	maliganant	CORO1C
2.50344e-14	0.0852069	0.13	0.073	4.33921e-10	maliganant	GAK
2.58769e-14	0.0821806	0.115	0.061	4.48524e-10	maliganant	NAA50
2.73724e-14	0.0905759	0.153	0.091	4.74445e-10	maliganant	ZNF281
2.88398e-14	0.100131	0.237	0.164	4.9988e-10	maliganant	RPL6
2.89457e-14	0.112463	0.202	0.134	5.01716e-10	maliganant	RIT1
3.08168e-14	0.160024	0.379	0.301	5.34148e-10	maliganant	DDX3Y
3.22144e-14	0.0850876	0.107	0.055	5.58372e-10	maliganant	LEPROTL1
3.41064e-14	0.106509	0.118	0.064	5.91166e-10	maliganant	COMMD5
3.62666e-14	0.0913273	0.1	0.05	6.28608e-10	maliganant	NSUN6
3.6564e-14	0.0806827	0.122	0.067	6.33764e-10	maliganant	GPS2
3.87211e-14	0.133321	0.313	0.236	6.71153e-10	maliganant	CHD2
5.4313e-14	0.077057	0.1	0.05	9.41407e-10	maliganant	NORAD
6.15141e-14	0.105405	0.103	0.053	1.06622e-09	maliganant	LINC00513
6.46452e-14	0.124087	0.353	0.27	1.1205e-09	maliganant	GPCPD1
6.53248e-14	0.107493	0.195	0.129	1.13227e-09	maliganant	NRDC
7.37651e-14	0.100504	0.208	0.139	1.27857e-09	maliganant	KRAS
8.21299e-14	0.073913	0.1	0.05	1.42356e-09	maliganant	VPS18
8.84528e-14	0.0817629	0.13	0.074	1.53315e-09	maliganant	MEF2D
9.01191e-14	0.320185	0.346	0.278	1.56203e-09	maliganant	ADM
9.43708e-14	0.0955343	0.164	0.102	1.63573e-09	maliganant	HNRNPDL
1.01029e-13	0.0925111	0.131	0.075	1.75114e-09	maliganant	AC007613.1
1.03636e-13	0.100154	0.106	0.056	1.79632e-09	maliganant	ZNF493
1.06453e-13	0.103396	0.19	0.125	1.84515e-09	maliganant	RAB20
1.07156e-13	0.130202	0.383	0.304	1.85733e-09	maliganant	PAK2
1.10042e-13	0.119014	0.218	0.151	1.90737e-09	maliganant	YBX1
1.24502e-13	0.14944	0.53	0.452	2.158e-09	maliganant	TLR2
1.27153e-13	0.0814333	0.104	0.054	2.20394e-09	maliganant	MKLN1
1.3292e-13	0.0818728	0.131	0.075	2.3039e-09	maliganant	CASC3
1.35536e-13	0.0988835	0.139	0.082	2.34924e-09	maliganant	TBCA
1.37968e-13	0.117656	0.261	0.189	2.39141e-09	maliganant	COX8A
1.5046e-13	0.0862115	0.143	0.086	2.60792e-09	maliganant	POLR2J
1.55767e-13	0.0825277	0.122	0.069	2.6999e-09	maliganant	BCAP31
1.5794e-13	0.112033	0.276	0.201	2.73758e-09	maliganant	COX5B
1.63286e-13	0.0858848	0.106	0.056	2.83024e-09	maliganant	TRAF3
1.84472e-13	0.0782774	0.123	0.069	3.19745e-09	maliganant	RPL4
2.18232e-13	0.119495	0.308	0.234	3.78262e-09	maliganant	COX6B1
2.21303e-13	0.0931066	0.187	0.123	3.83584e-09	maliganant	BTF3
2.26811e-13	0.214967	0.282	0.216	3.93132e-09	maliganant	NEDD9
2.4028e-13	0.110414	0.252	0.18	4.16477e-09	maliganant	CD58
2.53346e-13	0.097093	0.295	0.218	4.39124e-09	maliganant	RPL29
3.02269e-13	0.0996409	0.155	0.097	5.23923e-09	maliganant	H2AFY
3.886e-13	0.0872535	0.134	0.079	6.73561e-09	maliganant	MKNK1
4.04438e-13	0.151824	0.996	0.987	7.01012e-09	maliganant	CXCL8
4.27265e-13	0.0720271	0.103	0.054	7.40579e-09	maliganant	ITCH
4.30806e-13	0.0772366	0.111	0.06	7.46716e-09	maliganant	GTF2A2
4.38098e-13	0.0744806	0.104	0.055	7.59355e-09	maliganant	PCNP
5.03151e-13	0.259318	0.464	0.413	8.72112e-09	maliganant	ITGAX
6.61369e-13	0.093789	0.295	0.222	1.14635e-08	maliganant	RPL37A
7.0986e-13	0.0789574	0.114	0.063	1.2304e-08	maliganant	TBL1XR1
7.55415e-13	0.0727948	0.111	0.061	1.30936e-08	maliganant	TM2D3
7.75037e-13	0.171468	0.664	0.615	1.34337e-08	maliganant	RPL28
7.86444e-13	0.145846	0.577	0.507	1.36314e-08	maliganant	ARPC5
8.00886e-13	0.0927706	0.195	0.131	1.38818e-08	maliganant	RPS17
8.04214e-13	0.103904	0.163	0.104	1.39394e-08	maliganant	RABAC1
9.25258e-13	0.0952402	0.139	0.085	1.60375e-08	maliganant	AL391832.2
9.49074e-13	0.0970795	0.166	0.107	1.64503e-08	maliganant	PIAS1
1.20947e-12	0.129218	0.158	0.101	2.09637e-08	maliganant	TMCC3
1.21897e-12	0.0694109	0.231	0.162	2.11284e-08	maliganant	RPL3
1.26091e-12	0.145364	0.216	0.152	2.18553e-08	maliganant	AL034397.3
1.27884e-12	0.0808607	0.116	0.065	2.21662e-08	maliganant	SUCO
1.36599e-12	0.0757028	0.103	0.055	2.36767e-08	maliganant	AC005632.3
1.41192e-12	0.196561	0.125	0.074	2.44729e-08	maliganant	PHLDA2
1.43392e-12	0.0779292	0.12	0.069	2.48541e-08	maliganant	SUPT5H
1.52364e-12	0.0732686	0.115	0.065	2.64093e-08	maliganant	RRAGD
1.59476e-12	0.0759682	0.121	0.07	2.7642e-08	maliganant	DNAJC5
1.67006e-12	0.105603	0.243	0.176	2.89471e-08	maliganant	NRBF2
1.78192e-12	0.082054	0.158	0.101	3.08861e-08	maliganant	AURKAIP1
2.82753e-12	0.0921613	0.226	0.159	4.90096e-08	maliganant	CTSB
2.88834e-12	0.0812568	0.15	0.094	5.00637e-08	maliganant	CLTA
2.97523e-12	0.0905414	0.126	0.075	5.15697e-08	maliganant	CCDC186
3.38611e-12	0.0833171	0.151	0.095	5.86914e-08	maliganant	AHCTF1
3.42654e-12	0.0790791	0.107	0.06	5.93922e-08	maliganant	USP16
3.57395e-12	0.095236	0.171	0.113	6.19472e-08	maliganant	DBI
3.66802e-12	0.0678196	0.105	0.057	6.35778e-08	maliganant	NDUFB4
4.56606e-12	0.0721101	0.189	0.127	7.91434e-08	maliganant	RACK1
4.80008e-12	0.0804869	0.115	0.066	8.31997e-08	maliganant	RAB14
6.10531e-12	0.0860234	0.151	0.095	1.05823e-07	maliganant	ARFIP1
6.28278e-12	0.180001	0.444	0.379	1.08899e-07	maliganant	IL1RAP
6.71469e-12	0.118726	0.204	0.142	1.16386e-07	maliganant	MAML2
6.7302e-12	0.0797512	0.109	0.061	1.16655e-07	maliganant	TBC1D14
6.90796e-12	0.0749644	0.116	0.067	1.19736e-07	maliganant	UBQLN1
7.0242e-12	0.070249	0.112	0.064	1.2175e-07	maliganant	AC087239.1
7.62998e-12	0.0932932	0.247	0.178	1.3225e-07	maliganant	ATP6V1C1
8.06651e-12	0.13718	0.109	0.063	1.39817e-07	maliganant	ENSA
1.1457e-11	0.126134	0.312	0.239	1.98584e-07	maliganant	RANBP2
1.15416e-11	0.0698747	0.115	0.066	2.0005e-07	maliganant	PUM2
1.18496e-11	0.095982	0.292	0.222	2.0539e-07	maliganant	KMT2E
1.31144e-11	0.0801885	0.101	0.056	2.27312e-07	maliganant	LINC01366
1.32095e-11	0.0769939	0.132	0.081	2.2896e-07	maliganant	CSNK2B
1.47869e-11	0.0678415	0.103	0.057	2.56302e-07	maliganant	ERVK3-1
2.06757e-11	0.104073	0.252	0.188	3.58372e-07	maliganant	ELOC
2.15375e-11	0.0840125	0.14	0.089	3.73309e-07	maliganant	MBD6
2.19512e-11	0.0914305	0.198	0.138	3.8048e-07	maliganant	LAMTOR5
2.20702e-11	0.0698978	0.132	0.081	3.82543e-07	maliganant	GPR108
2.3249e-11	0.0698704	0.102	0.057	4.02974e-07	maliganant	MPHOSPH8
2.38492e-11	0.0861577	0.178	0.121	4.13379e-07	maliganant	QPCT
2.44961e-11	0.0678635	0.1	0.055	4.24591e-07	maliganant	PDCD6
2.46883e-11	0.0716806	0.101	0.056	4.27922e-07	maliganant	CTSA
2.48378e-11	0.0765055	0.119	0.071	4.30514e-07	maliganant	BROX
2.6054e-11	0.0806835	0.12	0.072	4.51595e-07	maliganant	SEL1L
3.06809e-11	0.102233	0.139	0.089	5.31792e-07	maliganant	SBF2
3.31249e-11	0.087723	0.17	0.114	5.74154e-07	maliganant	XRCC5
3.50913e-11	0.0726484	0.104	0.059	6.08237e-07	maliganant	RTF1
3.64287e-11	0.0835657	0.157	0.103	6.31418e-07	maliganant	ENY2
3.68291e-11	0.0840853	0.176	0.12	6.38358e-07	maliganant	EMD
3.70554e-11	0.103973	0.349	0.278	6.42281e-07	maliganant	HNRNPU
4.45719e-11	0.0769921	0.115	0.068	7.72564e-07	maliganant	HPSE
4.68053e-11	0.0952108	0.192	0.135	8.11276e-07	maliganant	UBXN2B
4.81034e-11	0.0741491	0.198	0.136	8.33777e-07	maliganant	ARL8B
5.44722e-11	0.0947084	0.221	0.16	9.44167e-07	maliganant	RPS20
5.64524e-11	0.0675009	0.102	0.058	9.78489e-07	maliganant	SERBP1
5.99702e-11	0.0686353	0.107	0.062	1.03946e-06	maliganant	SLC25A6
6.18314e-11	0.0888764	0.189	0.132	1.07172e-06	maliganant	SSU72
6.59576e-11	0.106017	0.329	0.259	1.14324e-06	maliganant	FAM177A1
7.80573e-11	0.0753426	0.147	0.095	1.35297e-06	maliganant	EWSR1
8.96175e-11	0.0819053	0.118	0.071	1.55334e-06	maliganant	SMIM14
1.06459e-10	0.0724297	0.127	0.079	1.84525e-06	maliganant	SLU7
1.39183e-10	0.0702937	0.1	0.057	2.41247e-06	maliganant	USP34
1.43551e-10	0.0810026	0.173	0.118	2.48817e-06	maliganant	KIF5B
1.43787e-10	0.0984125	0.21	0.151	2.49225e-06	maliganant	BRD2
1.47465e-10	0.0984693	0.213	0.156	2.55602e-06	maliganant	MORF4L2
1.50474e-10	0.107463	0.226	0.167	2.60817e-06	maliganant	N4BP2L2
1.59717e-10	0.0662591	0.139	0.089	2.76837e-06	maliganant	EEF1B2
1.71703e-10	0.144371	0.34	0.277	2.97613e-06	maliganant	SH3BP5
1.79386e-10	0.0817388	0.175	0.121	3.10929e-06	maliganant	MLF2
1.80205e-10	0.0741397	0.142	0.092	3.12349e-06	maliganant	SAR1A
2.00992e-10	0.0905526	0.114	0.069	3.4838e-06	maliganant	RAPGEF1
2.16002e-10	0.119005	0.326	0.264	3.74396e-06	maliganant	PRRC2C
2.30789e-10	0.111706	0.256	0.194	4.00026e-06	maliganant	RYBP
2.62165e-10	0.074164	0.129	0.082	4.5441e-06	maliganant	DDT
2.974e-10	0.0918144	0.566	0.503	5.15483e-06	maliganant	EEF1A1
3.13577e-10	0.0823467	0.128	0.082	5.43523e-06	maliganant	NPL
3.37493e-10	0.107354	0.336	0.273	5.84976e-06	maliganant	GRB2
3.68904e-10	0.0654291	0.119	0.073	6.39421e-06	maliganant	TSG101
4.17725e-10	0.0698041	0.124	0.078	7.24042e-06	maliganant	TAF13
4.76158e-10	0.0781573	0.117	0.073	8.25324e-06	maliganant	ZNF316
4.95053e-10	0.0720541	0.135	0.087	8.58076e-06	maliganant	RGS19
5.46236e-10	0.0916007	0.163	0.113	9.4679e-06	maliganant	USP8
5.72411e-10	0.111914	0.291	0.231	9.9216e-06	maliganant	COX7A2
6.01893e-10	0.134842	0.575	0.524	1.04326e-05	maliganant	IER2
6.10439e-10	0.0888448	0.165	0.114	1.05807e-05	maliganant	CAMKK2
6.9456e-10	0.0659622	0.108	0.065	1.20388e-05	maliganant	HSPE1
7.10703e-10	0.0581672	0.1	0.059	1.23186e-05	maliganant	UBE2L3
7.16119e-10	0.0848778	0.186	0.132	1.24125e-05	maliganant	PPP2R2A
8.64735e-10	0.0600168	0.1	0.059	1.49884e-05	maliganant	SIPA1L2
8.70849e-10	0.0659546	0.107	0.065	1.50944e-05	maliganant	KDM7A
8.89541e-10	0.118086	0.734	0.697	1.54184e-05	maliganant	RNASEK
9.0418e-10	0.0898183	0.186	0.133	1.56722e-05	maliganant	GSTO1
1.09715e-09	0.102765	0.11	0.068	1.90169e-05	maliganant	DPYD
1.15016e-09	0.0589044	0.103	0.061	1.99357e-05	maliganant	UBE2K
1.249e-09	0.0781835	0.162	0.111	2.16489e-05	maliganant	PPIG
1.2923e-09	0.0692604	0.13	0.084	2.23994e-05	maliganant	SNRK
1.35096e-09	0.0618094	0.17	0.118	2.34163e-05	maliganant	RPL5
1.45603e-09	0.163769	0.415	0.362	2.52374e-05	maliganant	PTEN
1.49102e-09	0.0674478	0.116	0.073	2.58439e-05	maliganant	IK
1.68097e-09	0.0657472	0.143	0.095	2.91363e-05	maliganant	DPH3
1.87467e-09	0.0651198	0.111	0.069	3.24937e-05	maliganant	UBLCP1
2.24332e-09	0.104383	0.334	0.273	3.88835e-05	maliganant	RPS26
2.58161e-09	0.0937395	0.159	0.11	4.4747e-05	maliganant	EIF1AY
2.77536e-09	0.0756306	0.148	0.101	4.81053e-05	maliganant	COPA
2.90972e-09	0.0639601	0.123	0.079	5.04341e-05	maliganant	DDX6
3.02091e-09	0.0931449	0.272	0.213	5.23614e-05	maliganant	MORF4L1
3.06975e-09	0.104912	0.485	0.42	5.3208e-05	maliganant	RPS11
3.09264e-09	0.0745154	0.14	0.094	5.36047e-05	maliganant	WASHC4
3.25069e-09	0.0862775	0.196	0.144	5.63442e-05	maliganant	SELENOT
3.25658e-09	0.085031	0.216	0.161	5.64462e-05	maliganant	TCIRG1
3.49789e-09	0.0733897	0.118	0.075	6.06289e-05	maliganant	TBL1X
3.61781e-09	0.0906056	0.215	0.162	6.27074e-05	maliganant	NEDD8
3.62639e-09	0.0797194	0.164	0.115	6.28562e-05	maliganant	SLC20A1
3.73876e-09	0.0932368	0.25	0.192	6.4804e-05	maliganant	EVI2A
3.89338e-09	0.0894194	0.188	0.138	6.74839e-05	maliganant	FERMT3
4.00696e-09	0.107269	0.642	0.592	6.94526e-05	maliganant	ARPC3
4.36659e-09	0.0708784	0.123	0.081	7.56861e-05	maliganant	PRKCD
4.48301e-09	0.0740994	0.207	0.152	7.77041e-05	maliganant	CLTC
4.66049e-09	0.0583438	0.109	0.068	8.07803e-05	maliganant	TOMM7
4.75378e-09	0.0856131	0.206	0.154	8.23972e-05	maliganant	ADIPOR1
4.77562e-09	0.0595077	0.113	0.071	8.27758e-05	maliganant	TOR1AIP2
5.73345e-09	0.0908317	0.325	0.263	9.93779e-05	maliganant	RAP1B
5.79296e-09	0.113874	0.282	0.229	0.000100409	maliganant	TMEM50A
6.11486e-09	0.100899	0.398	0.334	0.000105989	maliganant	POMP
6.14174e-09	0.135387	0.682	0.633	0.000106455	maliganant	OAZ1
6.15373e-09	0.331368	0.301	0.259	0.000106663	maliganant	ARHGAP26
6.35152e-09	0.0896526	0.221	0.167	0.000110091	maliganant	TBC1D15
7.0167e-09	0.0837071	0.251	0.194	0.00012162	maliganant	PET100
7.66051e-09	0.107287	0.394	0.335	0.00013278	maliganant	ARPC1B
8.33955e-09	0.0568181	0.156	0.107	0.000144549	maliganant	DDIT4
9.05738e-09	0.072689	0.158	0.111	0.000156992	maliganant	ADPGK
9.12951e-09	0.13333	0.174	0.127	0.000158242	maliganant	JARID2
9.46188e-09	0.0608605	0.101	0.062	0.000164003	maliganant	CAPG
1.01767e-08	0.0649482	0.115	0.074	0.000176393	maliganant	PRDM2
1.0212e-08	0.0828272	0.198	0.148	0.000177004	maliganant	COQ10B
1.03924e-08	0.14807	0.462	0.402	0.000180132	maliganant	TANK
1.04381e-08	0.0721759	0.147	0.102	0.000180923	maliganant	PGD
1.28213e-08	0.0692881	0.162	0.114	0.000222232	maliganant	TMOD3
1.30151e-08	0.0953008	0.311	0.252	0.00022559	maliganant	CHMP2B
1.36283e-08	0.066067	0.119	0.078	0.00023622	maliganant	HNRNPH3
1.57106e-08	0.0951539	0.319	0.261	0.000272312	maliganant	UBB
1.62288e-08	0.130328	0.465	0.411	0.000281294	maliganant	CREBRF
1.64545e-08	0.0608089	0.133	0.09	0.000285206	maliganant	ATP5MC2
1.67154e-08	0.0993163	0.343	0.286	0.000289728	maliganant	CSNK1A1
1.70798e-08	0.0694841	0.134	0.091	0.000296044	maliganant	SNRPB
1.74785e-08	0.0834171	0.236	0.182	0.000302955	maliganant	BRD4
2.18338e-08	0.0784395	0.189	0.141	0.000378446	maliganant	TRA2A
2.19553e-08	0.0689065	0.122	0.081	0.000380551	maliganant	STX7
2.30406e-08	0.0672367	0.149	0.104	0.000399364	maliganant	WIPF2
2.34618e-08	0.162458	0.776	0.775	0.000406663	maliganant	PPP1R15A
2.78258e-08	0.106362	0.173	0.127	0.000482304	maliganant	ARIH1
2.85744e-08	0.0664875	0.11	0.071	0.00049528	maliganant	AL139246.5
3.02431e-08	0.0895749	0.322	0.262	0.000524203	maliganant	HNRNPF
3.23104e-08	0.0685597	0.23	0.176	0.000560036	maliganant	AC007032.1
3.59305e-08	0.0579328	0.101	0.064	0.000622783	maliganant	WASF2
3.72927e-08	0.0818659	0.195	0.147	0.000646395	maliganant	YTHDC1
4.82105e-08	0.0703691	0.215	0.164	0.000835633	maliganant	MIER1
5.25165e-08	0.0605849	0.131	0.09	0.000910269	maliganant	CDV3
5.363e-08	0.117761	0.328	0.277	0.000929568	maliganant	UQCR11
5.64569e-08	0.0937403	0.382	0.327	0.000978567	maliganant	SLC16A3
5.86169e-08	0.0764481	0.157	0.113	0.00101601	maliganant	FAM53C
6.72116e-08	0.0643453	0.156	0.111	0.00116498	maliganant	OSTM1
6.82074e-08	0.189147	0.275	0.231	0.00118224	maliganant	MAP4K4
7.4918e-08	0.0753399	0.22	0.17	0.00129855	maliganant	UQCRB
7.73071e-08	0.0610096	0.107	0.07	0.00133996	maliganant	RELT
7.82717e-08	0.0550822	0.104	0.067	0.00135668	maliganant	ARMCX3
8.77843e-08	0.0594387	0.109	0.071	0.00152157	maliganant	AL355881.1
9.54607e-08	0.0783092	0.216	0.167	0.00165462	maliganant	SLC38A2
1.31692e-07	0.150022	0.345	0.301	0.00228261	maliganant	CALM1
1.32621e-07	0.0604233	0.15	0.107	0.00229871	maliganant	IST1
1.4346e-07	0.063154	0.141	0.099	0.00248659	maliganant	TXNRD1
1.47266e-07	0.0589726	0.116	0.078	0.00255256	maliganant	PCMTD1
1.51382e-07	0.0808545	0.218	0.17	0.0026239	maliganant	KMT2C
1.56732e-07	0.0793109	0.257	0.205	0.00271663	maliganant	SLC6A6
1.59209e-07	0.0610781	0.115	0.078	0.00275957	maliganant	ZNF148
1.81314e-07	0.0783092	0.221	0.173	0.00314272	maliganant	DHRS7
1.88868e-07	0.119804	0.386	0.336	0.00327366	maliganant	PSAP
1.91741e-07	0.0644764	0.178	0.132	0.00332345	maliganant	CD82
2.06188e-07	0.151871	0.222	0.178	0.00357385	maliganant	VPS37B
2.2006e-07	0.0588465	0.118	0.081	0.0038143	maliganant	AC104695.4
2.20525e-07	0.564338	0.222	0.184	0.00382236	maliganant	DOCK4
2.2379e-07	0.0641037	0.132	0.093	0.00387895	maliganant	APOBR
2.7158e-07	0.0594409	0.134	0.094	0.0047073	maliganant	C1D
2.91453e-07	0.179918	0.163	0.124	0.00505176	maliganant	BRAF
2.93627e-07	0.0553852	0.14	0.099	0.00508944	maliganant	AMD1
3.69977e-07	0.0541496	0.104	0.069	0.00641281	maliganant	LENG8
3.88075e-07	0.0560839	0.122	0.085	0.00672651	maliganant	SF3A1
4.34158e-07	0.0535474	0.116	0.079	0.00752526	maliganant	TRAPPC1
4.65692e-07	0.0513079	0.118	0.082	0.00807184	maliganant	YIPF3
4.86156e-07	0.0482282	0.122	0.085	0.00842655	maliganant	STAU1
5.50736e-07	0.0670955	0.2	0.154	0.00954591	maliganant	UBALD2
5.81435e-07	0.0803755	0.277	0.229	0.010078	maliganant	RTF2
5.86683e-07	0.0736695	0.233	0.186	0.010169	maliganant	BNIP2
5.88092e-07	0.0571132	0.151	0.11	0.0101934	maliganant	SH3BP2
5.9793e-07	0.071976	0.111	0.076	0.0103639	maliganant	SLC45A4
6.33605e-07	0.0598456	0.14	0.102	0.0109823	maliganant	VPS26A
8.14568e-07	0.0708301	0.407	0.35	0.0141189	maliganant	NSMAF
8.31993e-07	0.10424	0.579	0.535	0.0144209	maliganant	SERP1
8.80299e-07	0.0626395	0.115	0.08	0.0152582	maliganant	CSF2RA
9.32741e-07	0.0696046	0.166	0.126	0.0161672	maliganant	ALOX5
1.01054e-06	0.0424873	0.169	0.127	0.0175157	maliganant	RPS5
1.14825e-06	0.0514417	0.127	0.09	0.0199026	maliganant	EIF3K
1.182e-06	0.0708416	0.177	0.136	0.0204876	maliganant	PDLIM7
1.22269e-06	0.0739643	0.115	0.081	0.0211929	maliganant	AC016831.7
1.2386e-06	0.0536283	0.124	0.088	0.0214687	maliganant	ARAP1
1.24034e-06	0.358898	0.382	0.339	0.0214988	maliganant	ELL2
1.29534e-06	0.0767524	0.229	0.183	0.0224521	maliganant	RRAGC
1.33993e-06	0.0544429	0.164	0.123	0.023225	maliganant	PPIA
1.43646e-06	0.0588622	0.139	0.102	0.0248981	maliganant	CELF1
1.71452e-06	0.0833477	0.249	0.203	0.0297177	maliganant	TNFSF14
1.82048e-06	0.0518568	0.116	0.081	0.0315544	maliganant	NECAP1
1.94998e-06	0.0507176	0.108	0.075	0.0337989	maliganant	NARF
2.01192e-06	0.0933927	0.461	0.412	0.0348726	maliganant	ETF1
2.05546e-06	0.0554426	0.113	0.08	0.0356273	maliganant	ASH1L
2.08818e-06	0.0690856	0.316	0.266	0.0361944	maliganant	SEC22B
2.14187e-06	0.0634727	0.212	0.168	0.0371251	maliganant	RXRA
2.19674e-06	0.0626747	0.173	0.132	0.038076	maliganant	EIF4A2
2.39717e-06	0.112179	0.256	0.21	0.0415501	maliganant	THBD
2.92408e-06	0.0498282	0.101	0.069	0.050683	maliganant	MT-ATP8
3.00802e-06	0.0462545	0.124	0.089	0.052138	maliganant	M6PR
3.26288e-06	0.0669692	0.174	0.135	0.0565556	maliganant	TUBB4B
3.75546e-06	0.0793971	0.239	0.197	0.0650934	maliganant	OSTF1
4.16793e-06	0.115791	0.787	0.787	0.0722428	maliganant	SDCBP
4.33125e-06	0.0675299	0.241	0.197	0.0750735	maliganant	RASSF2
4.7375e-06	0.110046	0.467	0.428	0.0821151	maliganant	STAT3
4.84935e-06	0.113869	0.649	0.624	0.0840538	maliganant	ARPC2
4.87967e-06	0.068693	0.193	0.153	0.0845793	maliganant	ATP5MD
5.48212e-06	0.0684063	0.268	0.221	0.0950215	maliganant	MCEMP1
5.58377e-06	0.0465284	0.207	0.163	0.0967835	maliganant	AKIRIN2
6.0946e-06	0.0523534	0.112	0.08	0.105638	maliganant	PRPF40A
6.14771e-06	0.0651278	0.157	0.12	0.106558	maliganant	DNAJB1
6.55328e-06	0.0752828	0.137	0.103	0.113588	maliganant	TES
7.2165e-06	0.0268097	0.279	0.232	0.125084	maliganant	RPL13A
7.39628e-06	0.106105	0.379	0.331	0.1282	maliganant	SYAP1
8.52953e-06	0.0598291	0.153	0.118	0.147842	maliganant	STK40
1.04257e-05	0.0579652	0.191	0.152	0.180709	maliganant	VPS4B
1.1514e-05	0.0476374	0.107	0.077	0.199572	maliganant	GTF2H1
1.26538e-05	0.101267	0.314	0.268	0.219328	maliganant	NR4A2
1.56195e-05	0.0593835	0.119	0.088	0.270733	maliganant	RALGAPA2
1.57404e-05	0.0458517	0.277	0.232	0.272828	maliganant	RPS3
1.76023e-05	0.0915432	0.228	0.191	0.3051	maliganant	TDP2
1.76811e-05	0.0682368	0.304	0.261	0.306467	maliganant	TAX1BP1
2.03742e-05	0.08937	0.24	0.199	0.353145	maliganant	CDKN1A
2.51268e-05	0.0538205	0.131	0.099	0.435524	maliganant	TNRC6B
2.62404e-05	0.0478886	0.121	0.09	0.454824	maliganant	MTMR6
2.71351e-05	0.0461508	0.122	0.091	0.470332	maliganant	STAT6
3.02206e-05	0.0437139	0.13	0.098	0.523814	maliganant	CHP1
3.40125e-05	0.065835	0.207	0.17	0.589538	maliganant	LINC-PINT
3.47538e-05	0.0458503	0.13	0.098	0.602387	maliganant	C17orf49
3.64008e-05	0.0738541	0.285	0.244	0.630935	maliganant	BOD1L1
3.72914e-05	0.092104	0.386	0.343	0.646371	maliganant	RAB1A
3.78516e-05	0.05391	0.145	0.113	0.656082	maliganant	SLC15A4
3.81827e-05	0.0387247	0.151	0.117	0.66182	maliganant	SLC43A3
3.82503e-05	0.0903493	0.419	0.379	0.662993	maliganant	HNRNPA2B1
3.83558e-05	0.0444667	0.125	0.094	0.664821	maliganant	NAGK
4.00315e-05	0.0835054	0.267	0.225	0.693866	maliganant	ABCA1
4.05974e-05	0.0447206	0.116	0.086	0.703675	maliganant	SEC11A
4.29758e-05	0.0471017	0.125	0.094	0.744899	maliganant	YY1
4.53776e-05	0.128165	0.193	0.241	0.786529	maliganant	FGD4
5.19127e-05	0.0735084	0.113	0.085	0.899802	maliganant	ATG7
5.29062e-05	0.0459218	0.125	0.094	0.917024	maliganant	NUFIP2
5.35146e-05	0.0430665	0.112	0.083	0.927568	maliganant	CALCOCO2
5.41173e-05	0.0631203	0.309	0.267	0.938016	maliganant	PFDN5
6.00332e-05	0.0726385	0.293	0.253	1	maliganant	SMAP2
6.00757e-05	0.0474764	0.124	0.094	1	maliganant	EDEM1
6.02032e-05	0.0547608	0.181	0.146	1	maliganant	FKBP8
6.16717e-05	0.142512	0.574	0.543	1	maliganant	OSM
6.7201e-05	0.0820726	0.459	0.413	1	maliganant	SKIL
7.04189e-05	0.0415766	0.114	0.085	1	maliganant	RBM23
0.000101965	0.0498405	0.152	0.121	1	maliganant	BSG
0.000108456	0.0564466	0.229	0.193	1	maliganant	TLN1
0.000108649	0.0644867	0.16	0.129	1	maliganant	PIM1
0.000119808	0.0377291	0.13	0.1	1	maliganant	LGALS8
0.000122504	0.0444138	0.112	0.085	1	maliganant	CREG1
0.00014267	0.0514402	0.156	0.125	1	maliganant	CBX3
0.00014338	0.0441277	0.143	0.113	1	maliganant	SP3
0.000146083	0.0476677	0.18	0.147	1	maliganant	BRK1
0.000146427	0.0472898	0.187	0.153	1	maliganant	ATP6AP2
0.000157992	0.0396841	0.11	0.083	1	maliganant	CCNT1
0.000173166	0.077137	0.305	0.269	1	maliganant	IFNGR2
0.000180237	0.0669625	0.303	0.266	1	maliganant	FGR
0.000204214	0.0367813	0.114	0.087	1	maliganant	TXNDC12
0.000212543	0.0435605	0.166	0.135	1	maliganant	SETX
0.000219187	0.0396056	0.149	0.119	1	maliganant	BCL10
0.000265885	0.0492061	0.104	0.079	1	maliganant	HMGN1
0.000274587	0.0437393	0.325	0.282	1	maliganant	GRINA
0.000303881	0.0450548	0.144	0.115	1	maliganant	MED28
0.000306396	0.0529521	0.254	0.218	1	maliganant	ATP5MG
0.000317514	0.0387621	0.107	0.082	1	maliganant	DYNC1LI1
0.000340374	0.0348965	0.12	0.093	1	maliganant	GTF2B
0.00034912	0.039601	0.109	0.084	1	maliganant	FCAR
0.000358498	0.0282141	0.162	0.196	1	maliganant	RNF144B
0.000378445	0.0436673	0.116	0.09	1	maliganant	SGTB
0.000382306	0.039084	0.103	0.079	1	maliganant	LRRC25
0.000392994	0.0465193	0.208	0.174	1	maliganant	TNFRSF14
0.000400146	0.0940581	0.318	0.284	1	maliganant	PTPN12
0.000401039	0.0633948	0.318	0.284	1	maliganant	RAP1A
0.000403526	0.0471165	0.211	0.178	1	maliganant	HSBP1
0.000425474	0.0545045	0.236	0.202	1	maliganant	PAPOLA
0.000432294	0.0376768	0.116	0.091	1	maliganant	SUPT6H
0.000452952	0.0453661	0.105	0.082	1	maliganant	RBX1
0.00045337	0.0450491	0.152	0.124	1	maliganant	KAT6A
0.000478375	0.0377964	0.123	0.097	1	maliganant	ATP6AP1
0.000656091	0.0675346	0.118	0.094	1	maliganant	GPR84
0.000818145	0.041073	0.168	0.139	1	maliganant	TRIR
0.000848947	0.0419117	0.237	0.204	1	maliganant	CHURC1
0.00092184	0.0376703	0.101	0.078	1	maliganant	EIF4E
0.000994074	0.0425883	0.133	0.108	1	maliganant	PRDX1
0.00103703	0.03811	0.126	0.102	1	maliganant	SET
0.00118866	0.0370983	0.114	0.09	1	maliganant	TNFAIP8
0.00121869	0.0405186	0.274	0.241	1	maliganant	SH3GLB1
0.0014047	0.110326	0.474	0.456	1	maliganant	C4orf3
0.00145035	0.0355036	0.124	0.1	1	maliganant	RAD23B
0.00153987	0.0611037	0.452	0.421	1	maliganant	WSB1
0.00159225	0.0372944	0.125	0.101	1	maliganant	CARD8
0.00159387	0.04338	0.22	0.191	1	maliganant	FMNL1
0.00164637	0.0297118	0.1	0.078	1	maliganant	2022-03-06
0.00175999	0.0301122	0.117	0.094	1	maliganant	KCTD20
0.00181874	0.0351366	0.195	0.165	1	maliganant	ABCG1
0.00205285	0.0489953	0.217	0.19	1	maliganant	COX7B
0.00237651	0.0428767	0.156	0.131	1	maliganant	LAT2
0.00240626	0.0576914	0.226	0.199	1	maliganant	SKAP2
0.00241868	0.0470015	0.205	0.177	1	maliganant	MAPK6
0.00241926	0.181927	0.166	0.145	1	maliganant	ZSWIM6
0.00245058	0.0372342	0.135	0.111	1	maliganant	2022-03-07
0.00246542	0.0449781	0.208	0.18	1	maliganant	PPP4R2
0.00255421	0.0887761	0.358	0.415	1	maliganant	AZIN1-AS1
0.00292245	0.0309619	0.223	0.194	1	maliganant	TPP1
0.00293081	0.0505683	0.273	0.245	1	maliganant	SERINC1
0.00301525	0.0320584	0.105	0.084	1	maliganant	STMP1
0.00306469	0.0289338	0.101	0.081	1	maliganant	OS9
0.0031747	0.0329749	0.111	0.09	1	maliganant	PHF21A
0.00330668	0.0379336	0.177	0.151	1	maliganant	APBB1IP
0.00357053	0.0295024	0.104	0.084	1	maliganant	EIF4H
0.00377202	0.02486	0.139	0.115	1	maliganant	KHDRBS1
0.00406841	0.0294523	0.131	0.108	1	maliganant	AP5Z1
0.00414091	0.0629296	0.305	0.28	1	maliganant	BID
0.00463736	0.0436646	0.315	0.284	1	maliganant	SRSF3
0.00548018	0.0318431	0.111	0.091	1	maliganant	MKNK2
0.00548956	0.0262269	0.102	0.083	1	maliganant	RHOB
0.00632277	0.0489106	0.197	0.173	1	maliganant	USP10
0.00632342	0.0283306	0.268	0.238	1	maliganant	TAF7
0.00678907	0.0271129	0.127	0.106	1	maliganant	TET3
0.0072154	0.0314001	0.12	0.1	1	maliganant	UQCRQ
0.00773748	0.0560932	0.63	0.597	1	maliganant	BTG1
0.00804892	0.117681	0.267	0.248	1	maliganant	DOCK8
0.00830509	0.361533	0.136	0.122	1	maliganant	SIPA1L1
0.0085074	0.041428	0.213	0.189	1	maliganant	CWC25
0.00946288	0.154262	0.131	0.114	1	maliganant	PRKDC
0	1.85935	0.693	0.08	0	non-maliganant	GBP1
0	1.77049	0.494	0.051	0	non-maliganant	IFIT2
0	1.71246	0.448	0.004	0	non-maliganant	RSAD2
0	1.6966	0.577	0.085	0	non-maliganant	ISG15
0	1.5725	0.751	0.219	0	non-maliganant	MNDA
0	1.56668	0.547	0.043	0	non-maliganant	IFIT3
0	1.44822	0.856	0.454	0	non-maliganant	ZFP36
0	1.38833	0.909	0.591	0	non-maliganant	IL1B
0	1.38672	0.971	0.887	0	non-maliganant	ACTB
0	1.37189	0.573	0.073	0	non-maliganant	GBP5
0	1.31741	0.782	0.357	0	non-maliganant	TAGAP
0	1.30605	0.922	0.67	0	non-maliganant	PLEK
0	1.24294	0.996	0.963	0	non-maliganant	SAT1
0	1.22826	0.791	0.336	0	non-maliganant	FCGR3B
0	1.20561	0.568	0.106	0	non-maliganant	FFAR2
0	1.20512	0.999	0.917	0	non-maliganant	SOD2
0	1.15764	0.49	0.023	0	non-maliganant	IGKC
0	1.13307	0.888	0.625	0	non-maliganant	ITM2B
0	1.12967	0.81	0.415	0	non-maliganant	IFITM3
0	1.05457	0.814	0.368	0	non-maliganant	CTSS
0	1.01918	0.928	0.725	0	non-maliganant	PNRC1
0	1.01598	0.848	0.438	0	non-maliganant	PTPRC
0	0.981262	0.628	0.219	0	non-maliganant	LYZ
0	0.957824	0.961	0.72	0	non-maliganant	LITAF
0	0.929426	0.492	0.037	0	non-maliganant	IFI6
0	0.882237	0.642	0.228	0	non-maliganant	FYB1
0	0.881632	0.576	0.145	0	non-maliganant	VNN2
0	0.86202	0.975	0.903	0	non-maliganant	H3F3A
0	0.857744	0.998	0.983	0	non-maliganant	SRGN
0	0.824301	0.538	0.131	0	non-maliganant	SELL
0	0.81723	0.439	0.043	0	non-maliganant	APOL6
0	0.80499	0.357	0.003	0	non-maliganant	IGLC2
0	0.8048	0.512	0.145	0	non-maliganant	CXCR2
0	0.800371	0.446	0.065	0	non-maliganant	TNFSF13B
0	0.782186	0.612	0.202	0	non-maliganant	CSF2RB
0	0.779777	0.437	0.069	0	non-maliganant	PARP14
0	0.76916	0.426	0.087	0	non-maliganant	SERPINB9
0	0.757289	0.533	0.124	0	non-maliganant	GBP2
0	0.752685	0.513	0.165	0	non-maliganant	RNF213
0	0.649737	0.515	0.118	0	non-maliganant	TYMP
0	0.618724	0.342	0.016	0	non-maliganant	WFDC2
0	0.575401	0.331	0.03	0	non-maliganant	FGL2
0	0.574942	0.315	0.008	0	non-maliganant	XAF1
0	0.559783	0.226	0.005	0	non-maliganant	IGHG4
0	0.530083	0.399	0.093	0	non-maliganant	TAP1
0	0.526055	1	1	0	non-maliganant	B2M
0	0.5242	0.28	0.019	0	non-maliganant	CD274
0	0.497774	0.274	0.021	0	non-maliganant	TNFSF10
0	0.4644	0.222	0.008	0	non-maliganant	GBP4
0	0.458111	0.31	0.039	0	non-maliganant	TRIM22
0	0.447316	0.271	0.02	0	non-maliganant	SAMD9L
0	0.442385	0.215	0.005	0	non-maliganant	IFIT1
0	0.419605	0.25	0.009	0	non-maliganant	EPSTI1
0	0.405885	0.187	0.005	0	non-maliganant	IGHG1
0	0.401113	0.232	0.016	0	non-maliganant	MX1
0	0.342802	0.176	0.002	0	non-maliganant	IFI44L
0	0.31271	0.193	0.007	0	non-maliganant	IFIT5
0	0.287999	0.155	0	0	non-maliganant	BPIFB1
0	0.274562	0.148	0.001	0	non-maliganant	CMPK2
3.18228e-306	0.57164	0.343	0.07	5.51585e-302	non-maliganant	MT2A
6.89376e-303	0.251892	0.154	0.006	1.19489e-298	non-maliganant	SAA1
1.40715e-293	0.306572	0.166	0.009	2.43902e-289	non-maliganant	HERC5
1.39228e-292	0.352882	0.203	0.019	2.41324e-288	non-maliganant	FCGR1A
1.89356e-292	0.957993	0.69	0.326	3.28211e-288	non-maliganant	IRF1
1.48475e-291	0.254844	0.151	0.006	2.57352e-287	non-maliganant	P2RY14
3.0794e-288	0.653014	0.518	0.183	5.33753e-284	non-maliganant	MX2
8.38791e-281	0.376945	0.256	0.039	1.45388e-276	non-maliganant	EIF2AK2
1.89552e-278	0.308211	0.187	0.017	3.2855e-274	non-maliganant	FCGR1B
7.06195e-278	0.620812	0.605	0.25	1.22405e-273	non-maliganant	GNG10
2.51975e-276	0.305055	0.19	0.018	4.36749e-272	non-maliganant	DDX58
5.11632e-273	0.613902	0.546	0.202	8.86812e-269	non-maliganant	NIBAN1
1.72078e-270	0.176279	0.109	0	2.98262e-266	non-maliganant	SCGB3A1
2.30585e-269	0.205551	0.108	0	3.99673e-265	non-maliganant	TFF3
3.09152e-265	0.215784	0.138	0.006	5.35853e-261	non-maliganant	OAS3
1.27203e-263	0.363692	0.257	0.043	2.2048e-259	non-maliganant	IFIH1
4.06766e-262	0.702358	0.837	0.53	7.05047e-258	non-maliganant	SERPINA1
7.55663e-254	0.395182	0.263	0.048	1.30979e-249	non-maliganant	SAMD9
3.79616e-252	0.478539	0.114	0.002	6.57988e-248	non-maliganant	IGLC3
3.57203e-251	0.402706	0.314	0.071	6.1914e-247	non-maliganant	LCN2
6.54124e-250	0.306459	0.181	0.019	1.13379e-245	non-maliganant	CRIP1
6.87088e-247	1.05505	0.925	0.72	1.19093e-242	non-maliganant	S100A8
3.64087e-245	0.205295	0.119	0.004	6.31071e-241	non-maliganant	IGHA1
1.19302e-241	0.306046	0.219	0.033	2.06787e-237	non-maliganant	DTX3L
1.01203e-240	0.529557	0.475	0.17	1.75415e-236	non-maliganant	LIMK2
3.66939e-238	0.532714	0.99	0.955	6.36015e-234	non-maliganant	HLA-B
1.03963e-237	0.666101	0.926	0.774	1.80198e-233	non-maliganant	HLA-E
1.07534e-236	0.284615	0.184	0.021	1.86388e-232	non-maliganant	SAMHD1
1.70214e-236	0.566621	0.405	0.131	2.95032e-232	non-maliganant	CXCL5
2.82749e-234	0.18849	0.113	0.003	4.90088e-230	non-maliganant	SERPINB3
2.70179e-228	0.23074	0.102	0.002	4.68301e-224	non-maliganant	CXCL10
5.38158e-228	1.11038	0.952	0.846	9.3279e-224	non-maliganant	S100A9
7.54828e-226	1.16732	0.704	0.419	1.30834e-221	non-maliganant	HCAR3
1.31869e-225	0.304461	0.214	0.034	2.28569e-221	non-maliganant	CHSY1
1.02101e-221	0.45865	0.311	0.079	1.76972e-217	non-maliganant	LRRK2
3.60173e-216	0.580304	0.494	0.199	6.24287e-212	non-maliganant	RNF19B
8.40417e-216	0.459689	0.436	0.156	1.45669e-211	non-maliganant	TAPBP
8.87749e-216	0.235487	0.106	0.003	1.53873e-211	non-maliganant	IDO1
6.26278e-212	1.01862	0.8	0.493	1.08553e-207	non-maliganant	IL1RN
6.56649e-212	0.184877	0.128	0.009	1.13817e-207	non-maliganant	DDX60
1.04244e-208	0.534916	0.439	0.162	1.80686e-204	non-maliganant	IFITM1
2.8977e-208	0.927518	0.684	0.395	5.02258e-204	non-maliganant	HCAR2
6.9427e-208	0.67079	0.689	0.393	1.20338e-203	non-maliganant	TRIB1
2.81768e-207	0.532758	0.548	0.248	4.88388e-203	non-maliganant	LY96
7.03219e-207	0.399332	0.348	0.102	1.21889e-202	non-maliganant	STAT1
6.14295e-206	0.343133	0.306	0.08	1.06476e-201	non-maliganant	ELOVL5
1.88322e-205	0.37513	0.279	0.067	3.26419e-201	non-maliganant	DAPP1
1.32558e-204	0.193515	0.122	0.008	2.29763e-200	non-maliganant	OASL
6.1475e-202	0.296404	0.19	0.03	1.06555e-197	non-maliganant	CLEC12A
3.3624e-199	0.162078	0.102	0.004	5.82805e-195	non-maliganant	AGR2
4.24646e-197	0.358984	0.208	0.038	7.36039e-193	non-maliganant	KCNJ2
4.53545e-196	0.508894	0.473	0.195	7.8613e-192	non-maliganant	STX11
2.10082e-194	0.572706	0.83	0.575	3.64135e-190	non-maliganant	RNF149
1.15023e-192	0.417267	0.313	0.091	1.99369e-188	non-maliganant	TMEM123
1.32122e-190	0.510686	0.576	0.277	2.29007e-186	non-maliganant	EFHD2
7.73664e-187	0.703495	0.785	0.515	1.34099e-182	non-maliganant	ICAM1
9.57776e-184	0.782737	0.66	0.374	1.66011e-179	non-maliganant	TNFAIP6
5.87142e-182	0.283087	0.203	0.039	1.01769e-177	non-maliganant	SPATA13
1.22838e-178	0.560028	0.869	0.639	2.12915e-174	non-maliganant	LCP1
8.73354e-178	0.57212	0.629	0.352	1.51378e-173	non-maliganant	VMP1
5.24364e-177	0.601495	0.844	0.621	9.0888e-173	non-maliganant	AQP9
6.71487e-173	0.555384	0.595	0.309	1.16389e-168	non-maliganant	GPR65
8.76706e-173	1.18396	0.532	0.267	1.51959e-168	non-maliganant	CD69
3.64436e-169	0.367046	0.344	0.117	6.31677e-165	non-maliganant	ADAR
1.1462e-168	0.321878	0.244	0.061	1.98671e-164	non-maliganant	CXCR1
8.96646e-168	0.500034	0.739	0.418	1.55416e-163	non-maliganant	PDE4B
9.24308e-167	0.246764	0.181	0.033	1.6021e-162	non-maliganant	STAT2
3.16068e-166	0.293875	0.183	0.034	5.4784e-162	non-maliganant	GCH1
3.76059e-166	0.637539	0.58	0.302	6.51824e-162	non-maliganant	S100A4
1.74045e-163	0.292737	0.166	0.028	3.01672e-159	non-maliganant	ZC3HAV1
3.21014e-163	0.545415	0.465	0.215	5.56414e-159	non-maliganant	CCR1
1.17132e-161	0.569208	0.622	0.35	2.03025e-157	non-maliganant	GCA
6.31759e-161	0.250767	0.212	0.048	1.09503e-156	non-maliganant	PARP9
2.88839e-160	0.317893	0.293	0.089	5.00645e-156	non-maliganant	ICAM3
3.84335e-160	0.169999	0.112	0.01	6.66168e-156	non-maliganant	IGHG3
2.22072e-159	0.625947	0.886	0.678	3.84917e-155	non-maliganant	MT-CO3
4.85187e-159	0.241843	0.2	0.043	8.40975e-155	non-maliganant	SECTM1
1.09348e-158	0.587239	0.585	0.329	1.89534e-154	non-maliganant	DDX60L
8.91725e-157	0.512198	0.551	0.287	1.54563e-152	non-maliganant	PLSCR1
3.02051e-156	0.579242	0.608	0.35	5.23545e-152	non-maliganant	SERPINB1
1.30981e-155	0.351219	0.327	0.113	2.2703e-151	non-maliganant	SP110
3.53327e-154	0.419182	0.998	0.992	6.12422e-150	non-maliganant	NAMPT
3.9783e-153	0.239542	0.151	0.025	6.89558e-149	non-maliganant	LY6E
1.98715e-150	0.575914	0.733	0.487	3.44433e-146	non-maliganant	LST1
4.34789e-149	0.579126	0.254	0.073	7.53619e-145	non-maliganant	HES4
4.52133e-149	0.466772	0.587	0.307	7.83682e-145	non-maliganant	CLEC7A
4.67374e-149	0.319389	0.257	0.075	8.10099e-145	non-maliganant	JAML
1.39654e-147	0.439149	0.324	0.117	2.42063e-143	non-maliganant	TUBA1A
9.22011e-147	0.373129	0.342	0.128	1.59812e-142	non-maliganant	CD46
1.28143e-145	0.334624	0.287	0.093	2.2211e-141	non-maliganant	CASP1
1.18603e-144	0.662635	0.335	0.122	2.05574e-140	non-maliganant	PROK2
1.57476e-144	0.407336	0.488	0.227	2.72953e-140	non-maliganant	CARD16
9.3811e-144	0.158626	0.118	0.014	1.62603e-139	non-maliganant	PML
3.64414e-143	0.76392	0.772	0.544	6.31639e-139	non-maliganant	MARCKS
4.43306e-142	0.191983	0.15	0.026	7.68381e-138	non-maliganant	FAM8A1
1.82232e-140	0.438913	0.5	0.254	3.15863e-136	non-maliganant	COTL1
1.05702e-139	0.395774	0.445	0.207	1.83213e-135	non-maliganant	PSME1
2.42479e-139	0.261657	0.208	0.053	4.20288e-135	non-maliganant	LILRA5
9.14478e-135	0.275564	0.208	0.054	1.58506e-130	non-maliganant	XRN1
2.2697e-133	0.277028	0.245	0.074	3.93406e-129	non-maliganant	PECAM1
2.77162e-132	0.470765	0.584	0.321	4.80404e-128	non-maliganant	SOCS3
1.42356e-130	0.204587	0.119	0.017	2.46745e-126	non-maliganant	PRDM1
3.57172e-130	0.258004	0.21	0.057	6.19086e-126	non-maliganant	LPCAT2
3.70076e-130	0.540707	0.769	0.533	6.41453e-126	non-maliganant	BASP1
4.36268e-130	0.364079	0.379	0.164	7.56184e-126	non-maliganant	ARHGDIB
9.69788e-129	0.621108	0.777	0.577	1.68093e-124	non-maliganant	GLUL
2.58686e-127	0.288206	0.223	0.065	4.48381e-123	non-maliganant	P2RY13
3.59969e-126	0.270582	0.228	0.068	6.23935e-122	non-maliganant	LACTB
6.21882e-126	0.270902	0.249	0.08	1.07791e-121	non-maliganant	NMI
1.03656e-125	0.213332	0.174	0.041	1.79667e-121	non-maliganant	MEFV
1.30564e-125	0.880754	0.665	0.427	2.26306e-121	non-maliganant	PTGS2
2.3295e-125	0.187874	0.127	0.021	4.03772e-121	non-maliganant	LAP3
3.84698e-125	0.419149	0.721	0.442	6.66797e-121	non-maliganant	FCGR2A
7.17496e-125	0.177289	0.131	0.023	1.24364e-120	non-maliganant	LYSMD2
2.14702e-123	0.443385	0.695	0.459	3.72143e-119	non-maliganant	LYN
1.10653e-121	0.48467	0.947	0.862	1.91794e-117	non-maliganant	HLA-A
3.71605e-113	0.466492	0.617	0.393	6.44102e-109	non-maliganant	TPM4
1.13644e-112	0.435141	0.631	0.398	1.96978e-108	non-maliganant	SMCHD1
1.3475e-112	0.389694	0.969	0.905	2.33562e-108	non-maliganant	HLA-C
9.39614e-105	0.472133	0.666	0.444	1.62863e-100	non-maliganant	AIF1
2.12227e-104	0.393201	0.165	0.044	3.67852e-100	non-maliganant	SLAMF7
1.25004e-103	0.426684	0.638	0.415	2.1667e-99	non-maliganant	TMSB10
1.21174e-102	0.216141	0.184	0.054	2.10032e-98	non-maliganant	TNFRSF10C
1.91129e-102	0.452473	0.727	0.525	3.31285e-98	non-maliganant	GK
9.64499e-101	0.419043	0.488	0.282	1.67177e-96	non-maliganant	DSE
6.69328e-100	0.1847	0.125	0.026	1.16015e-95	non-maliganant	FCN1
5.14352e-99	0.222625	0.185	0.056	8.91526e-95	non-maliganant	IRF7
1.34645e-98	0.268619	0.215	0.073	2.3338e-94	non-maliganant	CCDC71L
1.44248e-96	0.270068	0.293	0.122	2.50026e-92	non-maliganant	PLXNC1
1.78631e-96	0.461612	0.489	0.288	3.09621e-92	non-maliganant	NBN
6.50405e-96	0.374342	0.472	0.261	1.12735e-91	non-maliganant	PFKFB3
7.08221e-95	0.307977	0.414	0.216	1.22756e-90	non-maliganant	RASSF5
4.02025e-94	0.322397	0.387	0.195	6.9683e-90	non-maliganant	SPI1
4.55521e-94	0.286218	0.213	0.075	7.89554e-90	non-maliganant	LINC00877
5.76651e-93	0.181763	0.159	0.044	9.99509e-89	non-maliganant	CD59
8.4143e-93	0.459342	0.452	0.256	1.45845e-88	non-maliganant	CMTM2
1.39448e-92	0.134244	0.105	0.02	2.41705e-88	non-maliganant	SIGLEC14
1.04443e-91	0.430653	0.747	0.573	1.81032e-87	non-maliganant	FPR1
1.3337e-90	0.354084	0.731	0.52	2.3117e-86	non-maliganant	ACTR3
2.06609e-90	0.23445	0.24	0.092	3.58115e-86	non-maliganant	LRP10
1.23177e-89	0.494742	0.745	0.558	2.13503e-85	non-maliganant	PPIF
4.25705e-89	0.150233	0.126	0.03	7.37874e-85	non-maliganant	HELZ2
4.5416e-89	0.197328	0.14	0.036	7.87195e-85	non-maliganant	COL3A1
3.22832e-88	0.158974	0.123	0.029	5.59565e-84	non-maliganant	SIGLEC10
8.85892e-88	0.13615	0.11	0.023	1.53552e-83	non-maliganant	JAK3
1.01517e-87	0.523931	0.962	0.918	1.7596e-83	non-maliganant	IFITM2
1.57932e-86	0.228864	0.274	0.116	2.73743e-82	non-maliganant	BCL3
4.73244e-86	0.159092	0.133	0.034	8.20274e-82	non-maliganant	UBE2L6
1.19722e-83	0.178977	0.147	0.041	2.07514e-79	non-maliganant	CD302
1.65018e-82	0.222012	0.195	0.069	2.86026e-78	non-maliganant	AC083862.3
4.39975e-82	0.2623	0.309	0.146	7.62608e-78	non-maliganant	CNN2
5.85367e-81	0.548706	0.655	0.482	1.01462e-76	non-maliganant	FOSB
1.35422e-80	0.398374	0.627	0.432	2.34727e-76	non-maliganant	NABP1
3.32262e-80	0.359666	0.469	0.286	5.75909e-76	non-maliganant	MBOAT7
9.94993e-79	0.431263	0.899	0.764	1.72462e-74	non-maliganant	MT-CO2
1.02721e-78	0.239252	0.242	0.101	1.78047e-74	non-maliganant	CREB5
1.28443e-78	0.502075	0.726	0.579	2.22631e-74	non-maliganant	KLF6
2.60767e-78	0.465213	0.888	0.786	4.51988e-74	non-maliganant	TNFAIP3
8.78484e-77	0.138023	0.118	0.03	1.52268e-72	non-maliganant	VCPIP1
1.36826e-76	0.19625	0.147	0.045	2.37161e-72	non-maliganant	WARS
1.94017e-76	0.485251	0.697	0.534	3.3629e-72	non-maliganant	ACTG1
2.43334e-76	0.567679	0.609	0.413	4.21771e-72	non-maliganant	RGS2
2.70062e-76	0.298111	0.194	0.072	4.68098e-72	non-maliganant	DUSP6
1.96888e-75	0.338933	0.601	0.416	3.41266e-71	non-maliganant	CSRNP1
2.36594e-75	0.275283	0.229	0.095	4.10089e-71	non-maliganant	MME
4.74965e-75	0.478914	0.87	0.717	8.23256e-71	non-maliganant	MT-ATP6
8.00345e-73	0.215566	0.209	0.083	1.38724e-68	non-maliganant	GLRX
2.54728e-72	0.219434	0.213	0.086	4.4152e-68	non-maliganant	TRIM38
4.63296e-71	0.154071	0.126	0.036	8.0303e-67	non-maliganant	PSTPIP2
1.03038e-70	0.391826	0.446	0.272	1.78595e-66	non-maliganant	TNFAIP2
2.29911e-70	0.279031	0.425	0.25	3.98505e-66	non-maliganant	LILRB3
2.68961e-70	0.257288	0.318	0.16	4.6619e-66	non-maliganant	ADGRE2
1.35349e-69	0.269791	0.337	0.178	2.346e-65	non-maliganant	LMNB1
4.36733e-69	0.341023	0.54	0.363	7.5699e-65	non-maliganant	TMEM154
5.80229e-69	0.36359	0.725	0.541	1.00571e-64	non-maliganant	ETS2
8.4902e-69	0.334643	0.457	0.276	1.47161e-64	non-maliganant	PIK3AP1
1.38476e-68	0.183341	0.16	0.055	2.4002e-64	non-maliganant	CYBB
7.22417e-68	0.275972	0.347	0.185	1.25216e-63	non-maliganant	CD48
8.61836e-68	0.193124	0.168	0.061	1.49382e-63	non-maliganant	CST3
6.24282e-65	0.251877	0.273	0.131	1.08207e-60	non-maliganant	STEAP4
9.58675e-65	0.408681	0.421	0.259	1.66167e-60	non-maliganant	SNX10
2.4651e-64	0.147671	0.136	0.044	4.27276e-60	non-maliganant	KRT19
2.57303e-63	0.212416	0.344	0.185	4.45984e-59	non-maliganant	BCL6
2.71239e-63	0.19359	0.142	0.048	4.70139e-59	non-maliganant	RGS18
2.99587e-62	0.365385	0.521	0.357	5.19275e-58	non-maliganant	ISG20
1.08615e-61	0.165726	0.173	0.067	1.88262e-57	non-maliganant	ARID5A
2.05647e-61	0.177646	0.185	0.075	3.56448e-57	non-maliganant	GLIPR1
2.22917e-61	0.270951	0.52	0.346	3.86382e-57	non-maliganant	JMJD1C
2.13797e-59	0.141456	0.122	0.038	3.70574e-55	non-maliganant	AC099343.3
2.19849e-58	0.189023	0.213	0.095	3.81064e-54	non-maliganant	ALPL
2.86099e-58	0.209324	0.321	0.174	4.95895e-54	non-maliganant	TET2
3.76446e-58	0.156545	0.139	0.048	6.52494e-54	non-maliganant	SYNE2
8.59091e-58	0.146349	0.14	0.05	1.48906e-53	non-maliganant	LINC01506
1.05069e-57	0.147251	0.164	0.064	1.82117e-53	non-maliganant	SHISA5
2.41802e-57	0.328616	0.391	0.243	4.19115e-53	non-maliganant	CDC42EP3
4.79446e-57	0.129777	0.127	0.042	8.31024e-53	non-maliganant	EHBP1L1
5.49656e-57	0.268819	0.406	0.249	9.52719e-53	non-maliganant	UBE2D1
3.95143e-56	0.232105	0.936	0.826	6.84902e-52	non-maliganant	NFKBIA
1.0284e-55	0.486425	0.714	0.539	1.78252e-51	non-maliganant	MT-CO1
5.03287e-55	0.229903	0.329	0.188	8.72347e-51	non-maliganant	ATG3
5.53419e-55	0.265158	0.397	0.239	9.59241e-51	non-maliganant	CLEC4A
1.16241e-54	0.140519	0.135	0.048	2.01481e-50	non-maliganant	MMP25
1.41134e-54	0.230534	0.452	0.287	2.44628e-50	non-maliganant	CASP4
2.52221e-54	0.273488	0.999	1	4.37175e-50	non-maliganant	FTH1
3.65293e-54	0.247521	0.451	0.29	6.33162e-50	non-maliganant	CHD1
9.61085e-54	0.173612	0.159	0.063	1.66585e-49	non-maliganant	DENND10
2.4525e-53	0.257559	0.388	0.242	4.25091e-49	non-maliganant	WIPF1
3.01407e-53	0.229465	0.33	0.19	5.22429e-49	non-maliganant	ARID4B
5.42295e-53	0.152727	0.159	0.064	9.39959e-49	non-maliganant	LILRB2
6.09444e-53	0.1897	0.289	0.153	1.05635e-48	non-maliganant	CD74
2.4654e-52	0.149596	0.139	0.051	4.27328e-48	non-maliganant	S100A2
1.77161e-51	0.193208	0.236	0.118	3.07074e-47	non-maliganant	PRELID1
2.60705e-51	0.248848	0.671	0.501	4.51881e-47	non-maliganant	ACSL1
2.02267e-50	0.276265	0.779	0.642	3.5059e-46	non-maliganant	CSF3R
2.07664e-50	0.395056	0.681	0.536	3.59944e-46	non-maliganant	CD44
2.68624e-50	0.140738	0.142	0.055	4.65606e-46	non-maliganant	DUSP5
3.28661e-50	0.169545	0.289	0.157	5.69668e-46	non-maliganant	RAB31
8.1328e-50	0.249763	0.304	0.172	1.40966e-45	non-maliganant	TRIM25
3.90823e-49	0.323363	0.725	0.587	6.77413e-45	non-maliganant	HIF1A
4.529e-49	0.141918	0.158	0.065	7.85012e-45	non-maliganant	MFSD14B
7.85077e-49	0.140221	0.142	0.056	1.36077e-44	non-maliganant	PHF11
5.87931e-48	0.16454	0.188	0.087	1.01906e-43	non-maliganant	SLC7A5
1.11261e-47	0.268503	0.336	0.204	1.92849e-43	non-maliganant	SORL1
2.11352e-47	0.27716	0.676	0.528	3.66337e-43	non-maliganant	CYBA
1.15582e-46	0.319848	0.249	0.136	2.00338e-42	non-maliganant	CEBPD
1.43367e-46	0.244505	0.33	0.199	2.48497e-42	non-maliganant	CPEB4
7.62109e-46	0.301413	0.846	0.732	1.32096e-41	non-maliganant	MT-ND4
1.05424e-45	0.12353	0.144	0.059	1.82732e-41	non-maliganant	ANKRD13A
2.03989e-45	0.295276	0.492	0.357	3.53573e-41	non-maliganant	TAGLN2
3.39957e-45	0.125807	0.13	0.05	5.89247e-41	non-maliganant	SMIM27
4.99022e-45	0.206369	0.272	0.152	8.64955e-41	non-maliganant	MIDN
7.26299e-45	0.179218	0.254	0.138	1.25889e-40	non-maliganant	FBXL5
9.57342e-45	0.233903	0.437	0.295	1.65936e-40	non-maliganant	IL2RG
1.54129e-44	0.243443	0.479	0.332	2.67152e-40	non-maliganant	PTPRE
9.53236e-44	0.254465	0.506	0.368	1.65224e-39	non-maliganant	ACTR2
4.72956e-43	0.156389	0.167	0.076	8.19775e-39	non-maliganant	NCOA4
7.37738e-43	0.183105	0.266	0.15	1.27872e-38	non-maliganant	CYTH4
9.46783e-43	0.252845	0.354	0.228	1.64106e-38	non-maliganant	BAZ1A
6.70861e-42	0.308973	0.557	0.434	1.1628e-37	non-maliganant	EVI2B
7.96232e-42	0.245307	0.741	0.598	1.38011e-37	non-maliganant	MXD1
8.77203e-42	0.202988	0.564	0.407	1.52046e-37	non-maliganant	CFLAR
1.62521e-41	0.103988	0.107	0.039	2.81697e-37	non-maliganant	BST2
1.80884e-41	0.13529	0.149	0.065	3.13525e-37	non-maliganant	RUBCNL
9.81622e-41	0.168789	0.258	0.146	1.70145e-36	non-maliganant	RASSF3
1.26062e-40	0.329584	0.783	0.64	2.18503e-36	non-maliganant	MT-CYB
1.92157e-40	0.181696	0.529	0.373	3.33065e-36	non-maliganant	N4BP1
4.78803e-40	0.12275	0.561	0.396	8.29909e-36	non-maliganant	PELI1
6.53776e-40	0.160085	0.194	0.098	1.13319e-35	non-maliganant	DMXL2
2.03201e-39	0.126542	0.392	0.251	3.52209e-35	non-maliganant	NFKB1
2.57087e-39	0.143727	0.139	0.061	4.45608e-35	non-maliganant	HLA-DRB1
8.58345e-39	0.136475	0.173	0.084	1.48777e-34	non-maliganant	PPT1
2.49817e-38	0.241207	0.109	0.042	4.33009e-34	non-maliganant	AREG
2.60465e-38	0.128884	0.163	0.077	4.51465e-34	non-maliganant	IL10RA
5.28985e-38	0.110083	0.114	0.045	9.1689e-34	non-maliganant	GAPT
7.27388e-38	0.240821	0.366	0.243	1.26078e-33	non-maliganant	EHD1
1.08445e-37	0.341157	0.49	0.361	1.87967e-33	non-maliganant	AC020916.1
1.10856e-37	0.232204	0.609	0.485	1.92146e-33	non-maliganant	UBE2D3
1.9106e-37	0.181902	0.292	0.178	3.31163e-33	non-maliganant	LYST
6.56947e-37	0.274632	0.462	0.325	1.13869e-32	non-maliganant	RHOH
9.09163e-37	0.193632	0.282	0.171	1.57585e-32	non-maliganant	CD37
9.47037e-37	0.110184	0.137	0.061	1.6415e-32	non-maliganant	ABHD2
1.21203e-36	0.137063	0.174	0.087	2.10081e-32	non-maliganant	SBNO2
1.7157e-36	0.172439	0.427	0.293	2.97383e-32	non-maliganant	PICALM
1.83017e-36	0.0980258	0.105	0.04	3.17223e-32	non-maliganant	ST8SIA4
2.11318e-36	0.0989677	0.105	0.04	3.66277e-32	non-maliganant	COL1A2
4.77638e-36	0.122943	0.14	0.063	8.2789e-32	non-maliganant	PSME2
7.63089e-36	0.15906	0.204	0.109	1.32266e-31	non-maliganant	CASS4
1.08973e-35	0.126723	0.139	0.063	1.88882e-31	non-maliganant	ZNF276
2.53499e-35	0.136272	0.162	0.079	4.39389e-31	non-maliganant	ANXA3
2.59461e-35	0.195281	0.457	0.324	4.49724e-31	non-maliganant	ATP13A3
3.10183e-35	0.147546	0.188	0.098	5.3764e-31	non-maliganant	B4GALT5
3.41408e-35	0.569279	0.636	0.563	5.91763e-31	non-maliganant	ZFP36L1
3.91788e-35	0.227525	0.801	0.699	6.79087e-31	non-maliganant	MCL1
7.00609e-35	0.456574	0.48	0.339	1.21436e-30	non-maliganant	CCL3
8.42192e-35	0.169734	0.209	0.116	1.45977e-30	non-maliganant	CPPED1
1.00111e-34	0.179948	0.258	0.155	1.73523e-30	non-maliganant	DCUN1D3
1.73319e-34	0.13707	0.233	0.131	3.00414e-30	non-maliganant	AKAP13
2.13032e-34	0.382822	0.537	0.425	3.69249e-30	non-maliganant	VIM
2.85962e-34	0.122908	0.15	0.072	4.95658e-30	non-maliganant	TGFB1
4.48607e-34	0.21758	0.422	0.297	7.77571e-30	non-maliganant	ARL5B
7.64748e-34	0.159607	0.253	0.15	1.32554e-29	non-maliganant	HSD17B11
1.78806e-33	0.133039	0.181	0.095	3.09924e-29	non-maliganant	KPNB1
7.96669e-33	0.11092	0.135	0.062	1.38087e-28	non-maliganant	OAZ2
8.6864e-33	0.152302	0.318	0.204	1.50561e-28	non-maliganant	XPO6
8.81922e-33	0.130969	0.182	0.096	1.52863e-28	non-maliganant	TRAPPC5
1.56678e-32	0.227411	0.662	0.545	2.7157e-28	non-maliganant	CMTM6
3.68528e-32	0.104249	0.159	0.079	6.38769e-28	non-maliganant	MCTP2
5.95644e-32	0.121327	0.156	0.078	1.03243e-27	non-maliganant	NAIP
6.97278e-32	0.163599	0.282	0.177	1.20859e-27	non-maliganant	PRKAR1A
9.13028e-32	0.150569	0.245	0.146	1.58255e-27	non-maliganant	WDR1
1.00694e-31	0.214534	0.117	0.052	1.74533e-27	non-maliganant	EREG
1.20472e-31	0.198568	0.469	0.348	2.08815e-27	non-maliganant	CXCL16
1.30422e-31	0.103004	0.108	0.046	2.2606e-27	non-maliganant	AC079753.2
1.66139e-31	0.0884838	0.116	0.051	2.87969e-27	non-maliganant	ETV6
3.4811e-31	0.18227	0.31	0.204	6.03379e-27	non-maliganant	FKBP1A
4.20783e-31	0.199737	0.463	0.347	7.29343e-27	non-maliganant	CAPZA1
7.57019e-31	0.186616	0.241	0.147	1.31214e-26	non-maliganant	BLOC1S6
1.17997e-30	0.158036	0.658	0.51	2.04524e-26	non-maliganant	NFE2L2
1.41748e-30	0.156557	0.246	0.15	2.45691e-26	non-maliganant	HLA-F
5.10753e-30	0.173451	0.425	0.304	8.85287e-26	non-maliganant	IFI16
1.09861e-29	0.11728	0.118	0.054	1.90421e-25	non-maliganant	KLF4
1.13316e-29	0.133441	0.196	0.111	1.9641e-25	non-maliganant	TLR1
1.48378e-29	0.201772	0.575	0.443	2.57184e-25	non-maliganant	BTG2
2.12044e-29	0.18588	0.302	0.2	3.67536e-25	non-maliganant	RNASET2
2.45739e-29	0.237346	0.767	0.641	4.2594e-25	non-maliganant	NFKBIZ
2.91066e-29	0.228827	0.456	0.346	5.04505e-25	non-maliganant	ELF1
4.82706e-29	0.107995	0.222	0.129	8.36675e-25	non-maliganant	MBNL1
5.124e-29	0.128064	0.173	0.094	8.88142e-25	non-maliganant	APOBEC3A
5.80375e-29	0.237457	0.404	0.296	1.00596e-24	non-maliganant	WTAP
5.89658e-29	0.112455	0.152	0.078	1.02205e-24	non-maliganant	NCOA1
7.11149e-29	0.142648	0.258	0.161	1.23263e-24	non-maliganant	ADAM8
7.11203e-29	0.112187	0.162	0.085	1.23273e-24	non-maliganant	CDC42SE2
1.10627e-28	0.156787	0.358	0.245	1.91749e-24	non-maliganant	TNFRSF1A
2.61988e-28	0.0999321	0.122	0.057	4.54104e-24	non-maliganant	FLOT2
3.25736e-28	0.0962746	0.126	0.06	5.64598e-24	non-maliganant	ANKRD44
3.66642e-28	0.129643	0.283	0.18	6.355e-24	non-maliganant	HCK
5.29808e-28	0.132994	0.187	0.106	9.18317e-24	non-maliganant	RBMS1
8.56342e-28	0.0914165	0.1	0.043	1.4843e-23	non-maliganant	LPGAT1
1.50186e-27	0.116443	0.13	0.065	2.60317e-23	non-maliganant	NUB1
1.86268e-27	0.135191	0.237	0.145	3.22858e-23	non-maliganant	RALB
2.20274e-27	0.205712	0.769	0.674	3.818e-23	non-maliganant	CD55
2.50113e-27	0.188919	0.349	0.248	4.3352e-23	non-maliganant	GNAI2
2.88419e-27	0.124553	0.211	0.125	4.99917e-23	non-maliganant	FCGRT
3.42295e-27	0.164195	0.298	0.2	5.93301e-23	non-maliganant	NAPA
3.5328e-27	0.0999267	0.13	0.065	6.1234e-23	non-maliganant	ZNFX1
4.33624e-27	0.136641	0.335	0.228	7.516e-23	non-maliganant	MYH9
5.06996e-27	0.167675	0.629	0.504	8.78776e-23	non-maliganant	KDM6B
1.50272e-26	0.0834177	0.102	0.046	2.60466e-22	non-maliganant	AL021707.6
2.06624e-26	0.185837	0.431	0.324	3.58141e-22	non-maliganant	RTN4
2.63348e-26	0.0986425	0.11	0.051	4.56462e-22	non-maliganant	U62317.4
2.82587e-26	0.210572	0.36	0.254	4.89808e-22	non-maliganant	S100A12
2.99935e-26	0.131183	0.225	0.138	5.19877e-22	non-maliganant	LTB
3.10616e-26	0.135818	0.63	0.48	5.3839e-22	non-maliganant	IGSF6
3.99875e-26	0.103832	0.159	0.086	6.93103e-22	non-maliganant	CMIP
5.95339e-26	0.379739	0.471	0.37	1.0319e-21	non-maliganant	SGK1
9.87548e-26	0.137967	0.237	0.148	1.71172e-21	non-maliganant	CORO1A
1.18514e-25	0.109527	0.133	0.068	2.05421e-21	non-maliganant	CKAP4
1.24737e-25	0.174315	0.347	0.247	2.16207e-21	non-maliganant	DNAJA1
1.5672e-25	0.163856	0.294	0.2	2.71643e-21	non-maliganant	CTBS
2.07532e-25	0.15413	0.474	0.355	3.59716e-21	non-maliganant	RAC2
2.34287e-25	0.134479	0.253	0.162	4.0609e-21	non-maliganant	GLIPR2
5.38235e-25	0.103454	0.19	0.11	9.32922e-21	non-maliganant	IRF9
6.42985e-25	0.122441	0.16	0.089	1.11449e-20	non-maliganant	CCPG1
7.74423e-25	0.0939216	0.108	0.051	1.34231e-20	non-maliganant	AC005280.2
8.47293e-25	0.23427	0.726	0.635	1.46861e-20	non-maliganant	CCNL1
1.04722e-24	0.176606	0.354	0.255	1.81515e-20	non-maliganant	DNTTIP2
1.32359e-24	0.108534	0.166	0.094	2.29418e-20	non-maliganant	TAF10
1.58583e-24	0.151961	0.284	0.191	2.74873e-20	non-maliganant	SP100
2.21698e-24	0.19547	0.831	0.746	3.84268e-20	non-maliganant	PLAUR
2.53164e-24	0.0821365	0.11	0.053	4.3881e-20	non-maliganant	HIPK3
2.82553e-24	0.147758	0.282	0.19	4.89749e-20	non-maliganant	R3HDM4
4.15758e-24	0.144384	0.278	0.184	7.20633e-20	non-maliganant	HLA-DRA
4.58135e-24	0.0862575	0.113	0.055	7.94086e-20	non-maliganant	COL1A1
4.73882e-24	0.115608	0.212	0.131	8.21379e-20	non-maliganant	PSMB8
4.89258e-24	0.436692	0.516	0.39	8.48032e-20	non-maliganant	CCL3L1
8.25404e-24	0.165299	0.514	0.397	1.43067e-19	non-maliganant	ZNF267
9.50811e-24	0.127276	0.255	0.165	1.64804e-19	non-maliganant	DGAT2
2.41764e-23	0.26105	0.742	0.627	4.1905e-19	non-maliganant	MT-ND3
3.48621e-23	0.162934	0.396	0.291	6.04266e-19	non-maliganant	MIR3945HG
3.57233e-23	0.239755	0.485	0.391	6.19193e-19	non-maliganant	JUND
3.58824e-23	0.0974514	0.136	0.073	6.2195e-19	non-maliganant	C16orf72
3.71383e-23	0.19424	0.504	0.382	6.43719e-19	non-maliganant	CCL4
3.77572e-23	0.0909615	0.116	0.058	6.54446e-19	non-maliganant	IL17RA
7.56878e-23	0.15158	0.499	0.386	1.3119e-18	non-maliganant	MAFF
1.01057e-22	0.164409	0.349	0.255	1.75162e-18	non-maliganant	PPP1R15B
1.02808e-22	0.0996355	0.138	0.075	1.78198e-18	non-maliganant	PTPN6
1.73258e-22	0.173645	0.668	0.567	3.00309e-18	non-maliganant	CFL1
1.87496e-22	0.141211	0.271	0.184	3.24986e-18	non-maliganant	CHMP5
2.22639e-22	0.128026	0.287	0.195	3.859e-18	non-maliganant	PSMB9
3.3365e-22	0.156396	0.37	0.275	5.78316e-18	non-maliganant	MOB1A
3.57705e-22	0.139822	0.979	0.947	6.20011e-18	non-maliganant	TMSB4X
6.28476e-22	0.0937116	0.138	0.076	1.08934e-17	non-maliganant	SH3BGRL
9.35634e-22	0.148591	0.229	0.149	1.62173e-17	non-maliganant	CXCL3
1.07271e-21	0.0953577	0.107	0.054	1.85933e-17	non-maliganant	KIAA1109
1.2085e-21	0.181192	0.376	0.282	2.0947e-17	non-maliganant	NCF1
2.44861e-21	0.116295	0.208	0.132	4.24418e-17	non-maliganant	CYLD
3.12044e-21	0.125861	0.757	0.634	5.40867e-17	non-maliganant	SLC25A37
4.45826e-21	0.382358	0.312	0.228	7.7275e-17	non-maliganant	IL1A
4.62305e-21	0.177895	0.33	0.244	8.01312e-17	non-maliganant	AZIN1
6.36409e-21	0.139346	0.228	0.15	1.10309e-16	non-maliganant	ITGB2
6.61113e-21	0.120976	0.461	0.352	1.14591e-16	non-maliganant	ZEB2
9.62731e-21	0.224053	0.224	0.149	1.6687e-16	non-maliganant	FRMD4B
2.53489e-20	0.100813	0.114	0.06	4.39372e-16	non-maliganant	CST7
9.36575e-20	0.0991243	0.116	0.063	1.62337e-15	non-maliganant	DSC2
1.11763e-19	0.14379	0.266	0.187	1.93719e-15	non-maliganant	RAB5IF
1.87061e-19	0.12915	0.286	0.202	3.24233e-15	non-maliganant	STX3
3.2267e-19	0.0966986	0.151	0.09	5.59285e-15	non-maliganant	GSTP1
5.08886e-19	0.0773337	0.102	0.053	8.82052e-15	non-maliganant	HEBP2
7.71927e-19	0.0666225	0.29	0.198	1.33798e-14	non-maliganant	SLPI
1.21542e-18	0.111349	0.181	0.115	2.10669e-14	non-maliganant	RASA2
2.39094e-18	0.121926	0.21	0.139	4.14421e-14	non-maliganant	RAB11FIP1
2.49673e-18	0.110834	0.236	0.161	4.32757e-14	non-maliganant	MED13L
2.54628e-18	0.0821388	0.115	0.063	4.41346e-14	non-maliganant	THAP9-AS1
2.87141e-18	0.224751	0.307	0.224	4.97701e-14	non-maliganant	ANXA5
2.87909e-18	0.0636847	0.131	0.074	4.99032e-14	non-maliganant	SCLT1
3.22649e-18	0.171572	0.294	0.213	5.59248e-14	non-maliganant	LRG1
5.09295e-18	0.076325	0.115	0.064	8.82762e-14	non-maliganant	CASC4
6.37272e-18	0.0869364	0.13	0.075	1.10458e-13	non-maliganant	ATG16L2
8.35255e-18	0.204987	0.623	0.564	1.44775e-13	non-maliganant	RPS9
1.85533e-17	0.102126	0.367	0.275	3.21584e-13	non-maliganant	RBM47
2.2021e-17	0.151965	0.323	0.243	3.81691e-13	non-maliganant	IDI1
2.22648e-17	0.103881	0.189	0.123	3.85915e-13	non-maliganant	THEMIS2
3.21952e-17	0.104517	0.199	0.131	5.58039e-13	non-maliganant	ITPRIP
3.65162e-17	0.11031	0.182	0.118	6.32935e-13	non-maliganant	MYD88
5.17506e-17	0.0696934	0.1	0.053	8.96994e-13	non-maliganant	TSEN34
5.28787e-17	0.169559	0.563	0.48	9.16547e-13	non-maliganant	FOSL2
5.54842e-17	0.0834687	0.146	0.088	9.61708e-13	non-maliganant	ARL6IP5
5.8008e-17	0.121802	0.333	0.25	1.00545e-12	non-maliganant	TLR4
6.16061e-17	0.131391	0.373	0.289	1.06782e-12	non-maliganant	LAMP2
7.38269e-17	0.201377	0.255	0.183	1.27964e-12	non-maliganant	CIR1
8.26022e-17	0.110167	0.296	0.215	1.43174e-12	non-maliganant	SUSD6
1.52622e-16	0.143447	0.634	0.534	2.6454e-12	non-maliganant	FPR2
2.20941e-16	0.0992144	0.188	0.123	3.82957e-12	non-maliganant	MSRB1
4.56028e-16	0.0979958	0.155	0.098	7.90434e-12	non-maliganant	CR1
4.69554e-16	0.117388	0.167	0.107	8.13878e-12	non-maliganant	BIRC3
5.71316e-16	0.119703	0.264	0.189	9.90262e-12	non-maliganant	NR4A3
6.19596e-16	0.0871878	0.125	0.074	1.07395e-11	non-maliganant	F11R
6.54619e-16	0.0710717	0.113	0.064	1.13465e-11	non-maliganant	ALPK1
6.71506e-16	0.10179	0.161	0.103	1.16392e-11	non-maliganant	DEK
6.72196e-16	0.241308	0.392	0.318	1.16512e-11	non-maliganant	KLF2
7.33012e-16	0.0999861	0.673	0.573	1.27053e-11	non-maliganant	S100A6
8.40718e-16	0.150894	0.326	0.251	1.45722e-11	non-maliganant	IRF2BP2
9.66068e-16	0.139147	0.559	0.463	1.67449e-11	non-maliganant	TNFRSF1B
9.93987e-16	0.0855577	0.161	0.102	1.72288e-11	non-maliganant	HIVEP2
1.04396e-15	0.091342	0.152	0.096	1.8095e-11	non-maliganant	ARHGAP9
1.23157e-15	0.0753119	0.115	0.066	2.13467e-11	non-maliganant	ANPEP
1.70346e-15	0.0810115	0.125	0.075	2.9526e-11	non-maliganant	AFF1
2.98547e-15	0.0690769	0.163	0.104	5.17472e-11	non-maliganant	PDCD4
4.14409e-15	0.0747844	0.148	0.093	7.18295e-11	non-maliganant	MGAM
4.15719e-15	0.0977685	0.208	0.143	7.20566e-11	non-maliganant	NCF4
6.61328e-15	0.0627854	0.1	0.056	1.14628e-10	non-maliganant	FCGR3A
8.10802e-15	0.107985	0.267	0.195	1.40536e-10	non-maliganant	MAP2K3
9.70943e-15	0.125803	0.277	0.205	1.68294e-10	non-maliganant	RIPK2
1.10006e-14	0.0492464	0.795	0.675	1.90673e-10	non-maliganant	LCP2
1.78943e-14	0.124016	0.367	0.282	3.10162e-10	non-maliganant	S100P
2.72425e-14	0.0813827	0.168	0.111	4.72194e-10	non-maliganant	NIN
3.35063e-14	0.0799369	0.148	0.095	5.80765e-10	non-maliganant	SQOR
3.36724e-14	0.0698492	0.128	0.079	5.83644e-10	non-maliganant	MAPK1
3.65308e-14	0.117333	0.266	0.198	6.33189e-10	non-maliganant	PTBP3
3.84434e-14	0.0794428	0.15	0.097	6.66339e-10	non-maliganant	WDFY3
4.59992e-14	0.087449	0.154	0.101	7.97304e-10	non-maliganant	PYCARD
7.29306e-14	0.0659541	0.107	0.063	1.26411e-09	non-maliganant	PXN
1.95465e-13	0.109611	0.41	0.332	3.38799e-09	non-maliganant	ADGRG3
2.00366e-13	0.110173	0.287	0.218	3.47294e-09	non-maliganant	MSN
2.20313e-13	0.179118	0.83	0.781	3.81869e-09	non-maliganant	TYROBP
2.28762e-13	0.168731	0.174	0.12	3.96514e-09	non-maliganant	INSIG1
2.52241e-13	0.0299072	0.33	0.249	4.3721e-09	non-maliganant	MAP3K8
2.87668e-13	0.0851425	0.171	0.115	4.98614e-09	non-maliganant	SEMA4D
3.40105e-13	0.0640373	0.102	0.06	5.89503e-09	non-maliganant	MBD2
4.46154e-13	0.0890629	0.214	0.153	7.73318e-09	non-maliganant	SLC15A3
4.82978e-13	0.0738634	0.1	0.059	8.37146e-09	non-maliganant	RHOQ
7.14113e-13	0.0936091	0.265	0.199	1.23777e-08	non-maliganant	TOP1
8.0248e-13	0.111882	0.294	0.227	1.39094e-08	non-maliganant	ARPC4
1.16106e-12	0.0641509	0.106	0.064	2.01246e-08	non-maliganant	HELB
1.17258e-12	0.101223	0.291	0.224	2.03244e-08	non-maliganant	GPBP1
1.96619e-12	0.136676	0.269	0.208	3.40799e-08	non-maliganant	LAMTOR4
2.07794e-12	0.138067	0.959	0.959	3.60169e-08	non-maliganant	BCL2A1
2.82359e-12	0.20402	0.481	0.43	4.89414e-08	non-maliganant	FNDC3B
3.38755e-12	0.110966	0.385	0.313	5.87164e-08	non-maliganant	GPSM3
4.19008e-12	0.0634214	0.115	0.072	7.26266e-08	non-maliganant	MFSD14A
4.35866e-12	0.0667726	0.123	0.078	7.55487e-08	non-maliganant	CEACAM3
6.87178e-12	0.0787683	0.165	0.114	1.19109e-07	non-maliganant	SH3KBP1
6.95598e-12	0.0574928	0.161	0.109	1.20568e-07	non-maliganant	SSH2
8.56675e-12	0.0682573	0.134	0.088	1.48487e-07	non-maliganant	PPP3CA
1.28377e-11	0.0791252	0.181	0.127	2.22516e-07	non-maliganant	WAS
2.72823e-11	0.0483032	0.182	0.128	4.72884e-07	non-maliganant	CPQ
3.22967e-11	0.0957122	0.327	0.258	5.59799e-07	non-maliganant	CD93
4.20125e-11	0.0865638	0.16	0.112	7.28203e-07	non-maliganant	RICTOR
5.0467e-11	0.0657856	0.125	0.082	8.74744e-07	non-maliganant	NOTCH2
7.27272e-11	0.0943047	0.215	0.16	1.26058e-06	non-maliganant	CELF2
8.19057e-11	0.100697	0.157	0.111	1.41967e-06	non-maliganant	CYP4F3
9.01368e-11	0.0964583	0.272	0.211	1.56234e-06	non-maliganant	SCARF1
9.01481e-11	0.126572	0.484	0.422	1.56254e-06	non-maliganant	IQGAP1
9.49787e-11	0.0793542	0.192	0.139	1.64627e-06	non-maliganant	ANXA11
1.0058e-10	0.0696236	0.113	0.073	1.74335e-06	non-maliganant	IL13RA1
1.02972e-10	0.0604371	0.124	0.082	1.78482e-06	non-maliganant	RP2
1.09261e-10	0.0671922	0.131	0.088	1.89382e-06	non-maliganant	MAP1LC3A
1.26337e-10	0.115064	0.445	0.379	2.18979e-06	non-maliganant	YPEL5
1.2838e-10	0.0753163	0.127	0.085	2.22521e-06	non-maliganant	MSL1
1.31089e-10	0.0690156	0.265	0.204	2.27217e-06	non-maliganant	NUMB
1.32326e-10	0.100517	0.239	0.183	2.29361e-06	non-maliganant	IFNAR1
1.38362e-10	0.157036	0.788	0.718	2.39823e-06	non-maliganant	JUNB
1.6918e-10	0.0711697	0.207	0.152	2.93239e-06	non-maliganant	IL4R
1.76794e-10	0.157542	0.996	0.998	3.06436e-06	non-maliganant	NEAT1
2.31043e-10	0.0963365	0.102	0.065	4.00467e-06	non-maliganant	DRAM1
2.43155e-10	0.118142	0.133	0.091	4.2146e-06	non-maliganant	ID2
3.1459e-10	0.0815022	0.202	0.15	5.45279e-06	non-maliganant	IL10RB
3.79427e-10	0.0829597	0.217	0.163	6.5766e-06	non-maliganant	ANXA1
4.76524e-10	0.0712745	0.109	0.071	8.25959e-06	non-maliganant	ATF3
4.94367e-10	0.125604	0.627	0.563	8.56887e-06	non-maliganant	CREM
8.99015e-10	0.0642896	0.143	0.099	1.55826e-05	non-maliganant	ACOT9
1.05057e-09	0.128989	0.29	0.232	1.82095e-05	non-maliganant	CD14
1.08718e-09	0.0640328	0.146	0.102	1.8844e-05	non-maliganant	ZDHHC18
1.13399e-09	0.0639343	0.28	0.22	1.96555e-05	non-maliganant	KCNJ15
1.48301e-09	0.0827386	0.23	0.178	2.5705e-05	non-maliganant	PSMB3
1.53638e-09	0.0421262	0.192	0.141	2.66301e-05	non-maliganant	TMEM71
1.65259e-09	0.117547	0.494	0.436	2.86444e-05	non-maliganant	CAP1
1.72791e-09	0.0413549	0.135	0.092	2.99499e-05	non-maliganant	CCL2
2.03727e-09	0.049032	0.105	0.068	3.53119e-05	non-maliganant	HSPA6
2.03866e-09	0.102422	0.486	0.425	3.53362e-05	non-maliganant	ARRB2
2.04799e-09	0.0732011	0.154	0.11	3.54979e-05	non-maliganant	FAM107B
2.13936e-09	0.0889385	0.351	0.289	3.70815e-05	non-maliganant	DDX17
3.28778e-09	0.0515179	0.122	0.083	5.69871e-05	non-maliganant	RGL4
4.94867e-09	0.0748408	0.139	0.099	8.57753e-05	non-maliganant	ACSL5
7.64272e-09	0.0603073	0.111	0.075	0.000132471	non-maliganant	FAM120A
8.61636e-09	0.0664237	0.109	0.073	0.000149347	non-maliganant	TIPARP
1.54586e-08	0.0953902	0.233	0.184	0.000267944	non-maliganant	H2AFZ
1.65324e-08	0.0370659	0.16	0.116	0.000286556	non-maliganant	ANTXR2
1.70815e-08	0.0642698	0.145	0.104	0.000296073	non-maliganant	BAZ2B
1.88904e-08	0.0574951	0.139	0.099	0.000327427	non-maliganant	C15orf39
4.92635e-08	0.105132	0.415	0.362	0.000853885	non-maliganant	LSP1
6.30042e-08	0.0687038	0.318	0.263	0.00109205	non-maliganant	STK17B
7.60392e-08	0.0659657	0.157	0.117	0.00131799	non-maliganant	TIMP2
8.28595e-08	0.105762	0.314	0.265	0.0014362	non-maliganant	GNG2
8.95089e-08	0.0732024	0.212	0.166	0.00155146	non-maliganant	NDUFB1
9.34032e-08	0.165545	0.42	0.363	0.00161896	non-maliganant	HSP90AA1
1.41009e-07	0.0969026	0.286	0.236	0.00244411	non-maliganant	NFIL3
2.24007e-07	0.0725672	0.176	0.135	0.00388272	non-maliganant	NR3C1
2.55653e-07	0.0492706	0.173	0.131	0.00443123	non-maliganant	IQSEC1
3.09295e-07	0.115041	0.822	0.789	0.00536101	non-maliganant	MYL6
3.17299e-07	0.0729788	0.173	0.133	0.00549974	non-maliganant	PPP1R3B
3.55643e-07	0.0719318	0.211	0.167	0.00616436	non-maliganant	ZYX
3.62584e-07	0.0752731	0.248	0.201	0.00628466	non-maliganant	UBE2R2
4.19255e-07	0.124328	0.357	0.311	0.00726695	non-maliganant	ZFYVE16
4.35801e-07	0.0844495	0.701	0.641	0.00755373	non-maliganant	DDX5
4.51732e-07	0.0700577	0.214	0.171	0.00782986	non-maliganant	BIRC2
5.43042e-07	0.0538052	0.136	0.1	0.00941254	non-maliganant	CCNDBP1
8.46043e-07	0.0509135	0.102	0.072	0.0146645	non-maliganant	SNHG9
8.78127e-07	0.0515179	0.129	0.095	0.0152206	non-maliganant	RAB27A
9.54826e-07	0.0795814	0.261	0.217	0.01655	non-maliganant	RHOG
1.0316e-06	0.0613072	0.176	0.137	0.0178807	non-maliganant	NADK
1.71518e-06	0.0625803	0.128	0.095	0.0297292	non-maliganant	UBE2J1
1.85483e-06	0.103696	0.401	0.353	0.0321497	non-maliganant	LRRFIP1
2.14578e-06	0.0468612	0.108	0.078	0.0371928	non-maliganant	TECPR2
2.20919e-06	0.0977847	0.438	0.389	0.0382918	non-maliganant	ATP2B1
2.30758e-06	0.0553887	0.226	0.183	0.0399972	non-maliganant	HECA
2.96598e-06	0.0516835	0.115	0.084	0.0514094	non-maliganant	CSTA
3.41955e-06	0.0933393	0.173	0.137	0.0592711	non-maliganant	RPS4X
3.65141e-06	0.0575591	0.256	0.21	0.0632898	non-maliganant	PTAFR
4.59817e-06	0.0467467	0.113	0.083	0.0797	non-maliganant	MTF1
4.85912e-06	0.0728069	0.705	0.639	0.0842232	non-maliganant	PFN1
5.30082e-06	0.0424445	0.126	0.094	0.0918791	non-maliganant	TMEM165
5.46402e-06	0.041573	0.106	0.077	0.0947078	non-maliganant	STAT5B
5.54056e-06	0.0473015	0.186	0.148	0.0960345	non-maliganant	NUP98
6.12817e-06	0.0514431	0.378	0.323	0.10622	non-maliganant	ACTN1
8.06066e-06	0.0427808	0.153	0.118	0.139715	non-maliganant	PPP2R5C
8.10051e-06	0.0511281	0.145	0.112	0.140406	non-maliganant	TUBA1B
8.8458e-06	0.0493002	0.103	0.076	0.153324	non-maliganant	GYG1
9.31509e-06	0.0896504	0.106	0.078	0.161458	non-maliganant	SEPHS2
1.14405e-05	0.0809308	0.466	0.424	0.198298	non-maliganant	PHF20L1
1.15466e-05	0.0526994	0.131	0.1	0.200137	non-maliganant	DRAP1
1.27808e-05	0.0568358	0.161	0.127	0.221529	non-maliganant	EP300
1.38304e-05	0.0516175	0.167	0.133	0.239722	non-maliganant	CHMP1B
1.54651e-05	0.0936759	0.385	0.341	0.268056	non-maliganant	CLEC4E
1.75002e-05	0.0574849	0.279	0.236	0.303331	non-maliganant	JAK1
1.77271e-05	0.0519344	0.271	0.23	0.307264	non-maliganant	PILRA
2.54729e-05	0.035035	0.268	0.223	0.441521	non-maliganant	AC016831.1
2.77035e-05	0.0492168	0.127	0.098	0.480185	non-maliganant	RNF24
3.50689e-05	0.0592805	0.18	0.146	0.607849	non-maliganant	PURB
4.12215e-05	0.0604663	0.103	0.078	0.714492	non-maliganant	RPSA
4.30222e-05	0.0660864	0.506	0.463	0.745703	non-maliganant	GMFG
4.56966e-05	0.0654683	0.705	0.659	0.792058	non-maliganant	CD53
4.57315e-05	0.0628774	0.28	0.239	0.792664	non-maliganant	OSBPL8
4.59942e-05	0.0790058	0.282	0.244	0.797217	non-maliganant	BACH1
4.76623e-05	0.0392805	0.116	0.089	0.82613	non-maliganant	TOR1AIP1
5.06351e-05	0.0712409	0.357	0.317	0.877659	non-maliganant	CAPZA2
6.18235e-05	0.0682729	0.333	0.293	1	non-maliganant	RAC1
7.59818e-05	0.0541252	0.379	0.333	1	non-maliganant	CCNI
7.691e-05	0.0435859	0.426	0.381	1	non-maliganant	PNPLA8
8.43315e-05	0.0689385	0.378	0.339	1	non-maliganant	PRR13
0.000104138	0.0370337	0.115	0.089	1	non-maliganant	VNN3
0.000106963	0.0407629	0.11	0.084	1	non-maliganant	BST1
0.000186226	0.0399808	0.511	0.46	1	non-maliganant	VASP
0.000194393	0.059925	0.242	0.209	1	non-maliganant	MAPRE1
0.000205425	0.0512793	0.186	0.155	1	non-maliganant	IRF2
0.000232932	0.0584729	0.184	0.155	1	non-maliganant	EIF4G2
0.000331052	0.0258342	0.145	0.116	1	non-maliganant	AP5B1
0.000347527	0.0401226	0.106	0.083	1	non-maliganant	CREB1
0.000460521	0.0491346	0.192	0.163	1	non-maliganant	SF1
0.000491488	0.0799002	0.287	0.259	1	non-maliganant	YPEL3
0.000594058	0.0702669	0.367	0.334	1	non-maliganant	RAB21
0.000638732	0.0313857	0.144	0.118	1	non-maliganant	WDR26
0.000690101	0.138841	0.378	0.353	1	non-maliganant	CCRL2
0.000748575	0.0343162	0.145	0.119	1	non-maliganant	PPP1R12A
0.000839682	0.0162712	0.196	0.166	1	non-maliganant	ASAP1
0.00091456	0.056011	0.207	0.179	1	non-maliganant	TNIP1
0.000936259	0.0314657	0.1	0.079	1	non-maliganant	GSN
0.00095445	0.0384795	0.116	0.094	1	non-maliganant	PPP3R1
0.00122042	0.0341646	0.117	0.095	1	non-maliganant	PYGL
0.00135064	0.0390441	0.202	0.174	1	non-maliganant	ERGIC1
0.00148749	0.0644988	0.102	0.082	1	non-maliganant	HES1
0.00156889	0.0434855	0.116	0.095	1	non-maliganant	NUP214
0.00176075	0.17284	0.871	0.856	1	non-maliganant	DUSP1
0.00176472	0.029962	0.11	0.089	1	non-maliganant	GLA
0.00204494	0.0529327	0.226	0.199	1	non-maliganant	MYO1F
0.00232608	0.0394452	0.711	0.683	1	non-maliganant	CEBPB
0.00242271	0.0366151	0.132	0.11	1	non-maliganant	SNAP23
0.00245607	0.0600303	0.253	0.227	1	non-maliganant	SCAF11
0.00256508	0.0912662	0.513	0.485	1	non-maliganant	CD83
0.00257875	0.0224159	0.123	0.101	1	non-maliganant	ACSL4
0.00274015	0.0356561	0.149	0.126	1	non-maliganant	WNK1
0.00284852	0.04743	0.229	0.202	1	non-maliganant	ACAP2
0.00317424	0.0238411	0.428	0.384	1	non-maliganant	CCL4L2
0.00327043	0.0281418	0.158	0.134	1	non-maliganant	IPMK
0.00331943	0.00953079	0.582	0.521	1	non-maliganant	ANP32A
0.00419614	0.056837	0.53	0.508	1	non-maliganant	DAZAP2
0.00432142	0.0311707	0.165	0.142	1	non-maliganant	MAPKAPK2
0.00469012	0.00431166	0.209	0.238	1	non-maliganant	RPS23
0.00473107	0.034799	0.302	0.272	1	non-maliganant	RTN3
0.00490461	0.0324111	0.127	0.107	1	non-maliganant	ZC3H12A
0.00519666	0.0563267	0.486	0.46	1	non-maliganant	PCBP1
0.00667466	0.0267094	0.1	0.083	1	non-maliganant	ZNF394
0.00727122	0.0260601	0.111	0.093	1	non-maliganant	SPOPL
0.00736727	0.0509569	0.156	0.136	1	non-maliganant	OGFRL1
0.00828973	0.0333917	0.166	0.145	1	non-maliganant	YTHDF3
0.00903984	0.0466223	0.242	0.22	1	non-maliganant	TLE3
0.00960049	0.00266662	0.314	0.281	1	non-maliganant	QKI
